# Supplementary material for: Methyl 2-[2-(tert-but­oxy­carbonyl­amino)-1,3-benzothia­zole-6-carboxamido]­acetate
Source: Acta Crystallogr Sect E Struct Rep Online. 2011 Dec 14;68(Pt 1):o115. doi: 10.1107/S1600536811052421 (PMC3254462; doi:10.1107/S1600536811052421)
Supplement: Supplementary file 1 [file e-68-0o115-sup1.cif]

##############################################################################
#                                                                            #
# This CIF contains the data in a paper accepted for publication in          #
# Acta Crystallographica Section E. It conforms to the requirements of       #
# Notes for Authors for Acta Crystallographica Section E, and has been       #
# peer reviewed under the auspices of the IUCr Commission on Journals.       #
#                                                                            #
# Full details of the Crystallographic Information File format               #
# are given in the paper "The Crystallographic Information File (CIF):       #
# a New Standard Archive File for Crystallography" by S. R. Hall, F. H.      #
# Allen and I. D. Brown [Acta Cryst. (1991), A47, 655-685].                  #
#                                                                            #
# The current version of the core CIF dictionary is obtainable from          #
# ftp://ftp.iucr.org/pub/cif_core.dic.                                       #
#                                                                            #
# Software is freely available for graphical display of the structure(s)     #
# in this CIF. For information consult the CIF software page                 #
# http://www.iucr.org/resources/cif/software.                                #
#                                                                            #
# This file may be used for bona fide research purposes within the           #
# scientific community so long as proper attribution is given to the journal # 
# article from which it was obtained.                                        #
#                                                                            #
##############################################################################
data_global
_audit_creation_method     'from SHELXL97 CIF and IUCr SHELXL97-template'
_journal_date_recd_electronic     2011-11-09
_journal_date_accepted     2011-12-05
_journal_name_full     'Acta Crystallographica, Section E'
_journal_year     2012
_journal_volume     68
_journal_issue      1
_journal_page_first     o115
_journal_page_last     o115
_journal_paper_category     QO
_journal_paper_doi     10.1107/S1600536811052421
_journal_coeditor_code     FF2042
_publ_contact_author_name     'Dr. Jun-Dong Wang'
_publ_contact_author_address
;
Department of Chemistry
University of Fuzhou
Fuzhou 350108
People's Republic of China
;
_publ_contact_author_email     'wangjd@fzu.edu.cn'
_publ_contact_author_fax     ?
_publ_contact_author_phone     ?
_publ_section_title
;\
Methyl
2-[2-(<i>tert</i>-butoxycarbonylamino)-1,3-benzothiazole-6-carboxamido]\
acetate
;
loop_
    _publ_author_name
    _publ_author_address
    'Dan Gao'
;
Department of Chemistry
University of Fuzhou
Fuzhou 350108
People's Republic of China
;
    'Xing Fang'
;
Department of Chemistry
University of Fuzhou
Fuzhou 350108
People's Republic of China
;
    'Hai-Yang Yu'
;
Department of Chemistry
University of Fuzhou
Fuzhou 350108
People's Republic of China
;
    'Jun-Dong Wang'
;
Department of Chemistry
University of Fuzhou
Fuzhou 350108
People's Republic of China
;
_publ_section_synopsis     .
data_I
_chemical_name_systematic
;
Methyl
2-[2-(<i>tert</i>-butoxycarbonylamino)-1,3-benzothiazole-6-carboxamido]acetate
;
_chemical_name_common     ?
_chemical_formula_moiety     'C16 H19 N3 O5 S'
_chemical_formula_sum     'C16 H19 N3 O5 S'
_chemical_formula_iupac     'C16 H19 N3 O5 S'
_chemical_formula_weight     365.41
_chemical_melting_point     ?
_symmetry_cell_setting     monoclinic
_symmetry_space_group_name_H-M     'P 21/c'
_symmetry_space_group_name_Hall     '-P 2ybc'
loop_
    _symmetry_equiv_pos_as_xyz
    'x, y, z'
    '-x, y+1/2, -z+1/2'
    '-x, -y, -z'
    'x, -y-1/2, z-1/2'
_cell_length_a     16.861(3)
_cell_length_b     11.317(2)
_cell_length_c     9.6484(19)
_cell_angle_alpha     90.00
_cell_angle_beta     98.94(3)
_cell_angle_gamma     90.00
_cell_volume     1818.7(6)
_cell_formula_units_Z     4
_cell_measurement_reflns_used     5508
_cell_measurement_theta_min     3.0349
_cell_measurement_theta_max     27.4932
_cell_measurement_temperature     293(2)
_exptl_crystal_description     Prism
_exptl_crystal_colour     'colourless'
_exptl_crystal_size_max     0.5400
_exptl_crystal_size_mid     0.3300
_exptl_crystal_size_min     0.1200
_exptl_crystal_density_diffrn     1.335
_exptl_crystal_density_meas     ?
_exptl_crystal_density_method     'not measured'
_exptl_crystal_F_000     768.0
_exptl_absorpt_coefficient_mu     0.209
_exptl_absorpt_correction_type     numerical
_exptl_absorpt_process_details     '(<i>NUMABS</i>; Higashi, 2000)'
_exptl_absorpt_correction_T_min     0.921
_exptl_absorpt_correction_T_max     0.975
_diffrn_ambient_temperature     293(2)
_diffrn_radiation_type     MoK\a
_diffrn_radiation_wavelength     0.71073
_diffrn_radiation_source     'fine-focus sealed tube'
_diffrn_radiation_monochromator     graphite
_diffrn_measurement_device_type     'Rigaku Saturn 724 CCD area-detector'
_diffrn_measurement_method     dtprofit.ref
_diffrn_detector_area_resol_mean     28.5714
_diffrn_reflns_number     14817
_diffrn_reflns_av_R_equivalents     0.0538
_diffrn_reflns_av_sigmaI/netI     0.0428
_diffrn_reflns_theta_min     3.04
_diffrn_reflns_theta_max     27.48
_diffrn_reflns_theta_full     27.48
_diffrn_measured_fraction_theta_max     0.996
_diffrn_measured_fraction_theta_full     0.996
_diffrn_reflns_limit_h_min     -20
_diffrn_reflns_limit_h_max     21
_diffrn_reflns_limit_k_min     -14
_diffrn_reflns_limit_k_max     14
_diffrn_reflns_limit_l_min     -12
_diffrn_reflns_limit_l_max     12
_diffrn_standards_number     0
_diffrn_standards_interval_count     ?
_diffrn_standards_interval_time     ?
_diffrn_standards_decay_%     ?
_refine_special_details
;
Refinement of <i>F</i>^2^ against ALL reflections. The weighted <i>R</i>-factor
<i>wR</i> and goodness of fit <i>S</i> are based on <i>F</i>^2^, conventional
<i>R</i>-factors <i>R</i> are based on <i>F</i>, with <i>F</i> set to zero for
negative <i>F</i>^2^. The threshold expression of <i>F</i>^2^ >
\s(<i>F</i>^2^) is used only for calculating <i>R</i>-factors(gt) <i>etc</i>.
and is not relevant to the choice of reflections for refinement.
<i>R</i>-factors based on <i>F</i>^2^ are statistically about twice as large
as those based on <i>F</i>, and <i>R</i>- factors based on ALL data will be
even larger.
;
_reflns_number_total     4176
_reflns_number_gt     3718
_reflns_threshold_expression     I>2sigma(I)
_refine_ls_structure_factor_coef     Fsqd
_refine_ls_matrix_type     full
_refine_ls_R_factor_all     0.0943
_refine_ls_R_factor_gt     0.0834
_refine_ls_wR_factor_gt     0.1737
_refine_ls_wR_factor_ref     0.1795
_refine_ls_goodness_of_fit_ref     1.258
_refine_ls_restrained_S_all     1.258
_refine_ls_number_reflns     4176
_refine_ls_number_parameters     230
_refine_ls_number_restraints     0
_refine_ls_hydrogen_treatment     constr
_refine_ls_weighting_scheme     calc
_refine_ls_weighting_details
         'calc w=1/[\s^2^(Fo^2^)+(0.0486P)^2^+1.2400P] where P=(Fo^2^+2Fc^2^)/3'
_atom_sites_solution_hydrogens     geom
_atom_sites_solution_primary     direct
_atom_sites_solution_secondary     difmap
_refine_ls_shift/su_max     0.000
_refine_ls_shift/su_mean     0.000
_refine_diff_density_max     0.335
_refine_diff_density_min     -0.226
_refine_ls_extinction_method     none
_refine_ls_extinction_coef     ?
loop_
    _atom_type_symbol
    _atom_type_description
    _atom_type_scat_dispersion_real
    _atom_type_scat_dispersion_imag
    _atom_type_scat_source
    'C' 'C' 0.0033 0.0016
                         'International Tables Vol C Tables 4.2.6.8 and 6.1.1.4'
    'N' 'N' 0.0061 0.0033
                         'International Tables Vol C Tables 4.2.6.8 and 6.1.1.4'
    'O' 'O' 0.0106 0.0060
                         'International Tables Vol C Tables 4.2.6.8 and 6.1.1.4'
    'S' 'S' 0.1246 0.1234
                         'International Tables Vol C Tables 4.2.6.8 and 6.1.1.4'
    'H' 'H' 0.0000 0.0000
                         'International Tables Vol C Tables 4.2.6.8 and 6.1.1.4'
_computing_data_collection     'CrystalClear (Rigaku, 2007)'
_computing_cell_refinement     'CrystalClear (Rigaku, 2007)'
_computing_data_reduction     'CrystalClear (Rigaku, 2007)'
_computing_structure_solution     'SHELXS97 (Sheldrick, 2008)'
_computing_structure_refinement     'SHELXL97 (Sheldrick, 2008)'
_computing_molecular_graphics     'ORTEX (McArdle, 1995)'
_computing_publication_material     'SHELXL97 (Sheldrick, 2008)'
loop_
    _atom_site_type_symbol
    _atom_site_label
    _atom_site_fract_x
    _atom_site_fract_y
    _atom_site_fract_z
    _atom_site_U_iso_or_equiv
    _atom_site_adp_type
    _atom_site_calc_flag
    _atom_site_refinement_flags
    _atom_site_occupancy
    _atom_site_symmetry_multiplicity
    _atom_site_disorder_assembly
    _atom_site_disorder_group
    S S1 0.36614(4) 0.72248(7) 0.16296(8) 0.0467(2) Uani d . 1 1 . .
    O O3 0.05637(13) 0.7065(2) -0.3160(2) 0.0637(7) Uani d . 1 1 . .
    O O4 -0.06380(16) 0.6314(3) -0.0995(3) 0.0789(8) Uani d . 1 1 . .
    O O2 0.49650(13) 0.7178(2) 0.3633(2) 0.0574(6) Uani d . 1 1 . .
    O O1 0.60458(12) 0.59926(19) 0.3591(2) 0.0479(5) Uani d . 1 1 . .
    O O5 -0.16027(18) 0.7431(4) -0.2127(5) 0.1271(15) Uani d . 1 1 . .
    N N1 0.50500(13) 0.5954(2) 0.1795(2) 0.0415(6) Uani d . 1 1 . .
    H H1 0.5363 0.5490 0.1426 0.050 Uiso calc R 1 1 . .
    N N2 0.40231(13) 0.5568(2) -0.0059(2) 0.0377(5) Uani d . 1 1 . .
    N N3 0.05095(15) 0.7905(3) -0.1077(3) 0.0524(7) Uani d . 1 1 . .
    H H3 0.0756 0.8095 -0.0259 0.063 Uiso calc R 1 1 . .
    C C9 0.21789(16) 0.7285(3) -0.0217(3) 0.0431(7) Uani d . 1 1 . .
    H H9 0.1985 0.7890 0.0290 0.052 Uiso calc R 1 1 . .
    C C3 0.5917(3) 0.5968(4) 0.6084(4) 0.0761(12) Uani d . 1 1 . .
    H H3A 0.5441 0.6448 0.5945 0.114 Uiso calc R 1 1 . .
    H H3B 0.6199 0.6089 0.7017 0.114 Uiso calc R 1 1 . .
    H H3C 0.5770 0.5151 0.5962 0.114 Uiso calc R 1 1 . .
    C C15 -0.0922(2) 0.7299(4) -0.1594(4) 0.0696(11) Uani d . 1 1 . .
    C C16 -0.1190(3) 0.5336(5) -0.1009(7) 0.133(2) Uani d . 1 1 . .
    H H16A -0.1640 0.5574 -0.0578 0.199 Uiso calc R 1 1 . .
    H H16B -0.0922 0.4684 -0.0498 0.199 Uiso calc R 1 1 . .
    H H16C -0.1373 0.5100 -0.1960 0.199 Uiso calc R 1 1 . .
    C C1 0.7200(2) 0.5557(4) 0.5209(4) 0.0855(14) Uani d . 1 1 . .
    H H1A 0.7053 0.4740 0.5087 0.128 Uiso calc R 1 1 . .
    H H1B 0.7497 0.5673 0.6132 0.128 Uiso calc R 1 1 . .
    H H1C 0.7526 0.5781 0.4521 0.128 Uiso calc R 1 1 . .
    C C6 0.43024(16) 0.6160(2) 0.1075(3) 0.0372(6) Uani d . 1 1 . .
    C C7 0.32479(16) 0.5921(2) -0.0557(3) 0.0363(6) Uani d . 1 1 . .
    C C10 0.17080(16) 0.6823(3) -0.1401(3) 0.0409(6) Uani d . 1 1 . .
    C C8 0.29461(16) 0.6830(2) 0.0201(3) 0.0384(6) Uani d . 1 1 . .
    C C12 0.27640(17) 0.5443(3) -0.1727(3) 0.0427(7) Uani d . 1 1 . .
    H H12 0.2951 0.4828 -0.2228 0.051 Uiso calc R 1 1 . .
    C C11 0.20071(17) 0.5895(3) -0.2130(3) 0.0440(7) Uani d . 1 1 . .
    H H11 0.1684 0.5575 -0.2909 0.053 Uiso calc R 1 1 . .
    C C13 0.08877(18) 0.7271(3) -0.1946(3) 0.0460(7) Uani d . 1 1 . .
    C C5 0.53326(17) 0.6445(3) 0.3083(3) 0.0419(6) Uani d . 1 1 . .
    C C4 0.64493(19) 0.6309(3) 0.5033(3) 0.0484(7) Uani d . 1 1 . .
    C C14 -0.03095(19) 0.8269(4) -0.1511(4) 0.0637(10) Uani d . 1 1 . .
    H H14A -0.0350 0.8638 -0.2427 0.076 Uiso calc R 1 1 . .
    H H14B -0.0441 0.8864 -0.0860 0.076 Uiso calc R 1 1 . .
    C C2 0.6663(2) 0.7601(3) 0.5084(4) 0.0668(10) Uani d . 1 1 . .
    H H2A 0.6974 0.7777 0.4356 0.100 Uiso calc R 1 1 . .
    H H2B 0.6972 0.7785 0.5980 0.100 Uiso calc R 1 1 . .
    H H2C 0.6181 0.8065 0.4947 0.100 Uiso calc R 1 1 . .
loop_
    _atom_site_aniso_label
    _atom_site_aniso_U_11
    _atom_site_aniso_U_22
    _atom_site_aniso_U_33
    _atom_site_aniso_U_12
    _atom_site_aniso_U_13
    _atom_site_aniso_U_23
    S1 0.0417(4) 0.0507(5) 0.0453(4) 0.0087(3) -0.0005(3) -0.0150(3)
    O3 0.0521(13) 0.096(2) 0.0399(12) 0.0100(13) -0.0022(10) -0.0002(12)
    O4 0.0595(16) 0.095(2) 0.0791(18) -0.0064(15) 0.0023(14) 0.0225(16)
    O2 0.0514(13) 0.0652(15) 0.0529(13) 0.0140(11) -0.0002(10) -0.0218(11)
    O1 0.0480(11) 0.0523(13) 0.0397(11) 0.0121(9) -0.0045(9) -0.0131(9)
    O5 0.0533(18) 0.141(3) 0.172(4) 0.0003(19) -0.029(2) 0.035(3)
    N1 0.0374(12) 0.0463(14) 0.0399(12) 0.0078(10) 0.0028(10) -0.0081(10)
    N2 0.0387(12) 0.0367(12) 0.0376(12) 0.0003(9) 0.0053(10) -0.0051(10)
    N3 0.0409(14) 0.0684(19) 0.0456(14) 0.0096(12) -0.0003(11) -0.0011(13)
    C9 0.0388(15) 0.0472(17) 0.0439(15) 0.0045(12) 0.0080(12) -0.0043(13)
    C3 0.103(3) 0.079(3) 0.0425(19) -0.007(2) 0.003(2) 0.0012(19)
    C15 0.0423(19) 0.099(3) 0.065(2) 0.0063(19) 0.0001(16) 0.007(2)
    C16 0.097(4) 0.135(5) 0.160(6) -0.038(4) 0.000(4) 0.054(5)
    C1 0.085(3) 0.092(3) 0.067(2) 0.040(2) -0.029(2) -0.028(2)
    C6 0.0377(14) 0.0371(14) 0.0367(14) 0.0016(11) 0.0049(11) -0.0013(11)
    C7 0.0362(14) 0.0352(14) 0.0377(14) -0.0004(11) 0.0064(11) -0.0003(11)
    C10 0.0381(14) 0.0473(17) 0.0374(14) -0.0010(12) 0.0064(11) 0.0013(12)
    C8 0.0372(14) 0.0384(15) 0.0392(14) 0.0007(11) 0.0050(11) -0.0016(12)
    C12 0.0445(16) 0.0406(16) 0.0428(15) 0.0016(12) 0.0059(12) -0.0043(13)
    C11 0.0441(16) 0.0492(17) 0.0371(14) -0.0039(13) 0.0013(12) -0.0023(13)
    C13 0.0409(16) 0.0563(19) 0.0400(15) 0.0027(13) 0.0037(12) 0.0069(14)
    C5 0.0397(15) 0.0447(16) 0.0407(15) 0.0016(12) 0.0048(12) -0.0061(13)
    C4 0.0539(18) 0.0501(18) 0.0372(15) 0.0083(14) -0.0057(13) -0.0104(13)
    C14 0.0473(18) 0.074(3) 0.067(2) 0.0189(17) 0.0000(16) 0.0019(19)
    C2 0.065(2) 0.059(2) 0.071(2) -0.0095(17) -0.0060(18) -0.0116(19)
_geom_special_details
;
All e.s.d.'s (except the e.s.d. in the dihedral angle between two l.s. planes)
are estimated using the full covariance matrix. The cell e.s.d.'s are taken
into account individually in the estimation of e.s.d.'s in distances, angles
and torsion angles; correlations between e.s.d.'s in cell parameters are only
used when they are defined by crystal symmetry. An approximate (isotropic)
treatment of cell e.s.d.'s is used for estimating e.s.d.'s involving l.s.
planes.
;
loop_
    _geom_bond_atom_site_label_1
    _geom_bond_atom_site_label_2
    _geom_bond_site_symmetry_2
    _geom_bond_distance
    _geom_bond_publ_flag
    S1 C8 . 1.742(3) ?
    S1 C6 . 1.757(3) ?
    O3 C13 . 1.235(4) ?
    O4 C15 . 1.312(5) ?
    O4 C16 . 1.444(5) ?
    O2 C5 . 1.207(3) ?
    O1 C5 . 1.329(3) ?
    O1 C4 . 1.494(3) ?
    O5 C15 . 1.191(4) ?
    N1 C6 . 1.362(3) ?
    N1 C5 . 1.377(3) ?
    N1 H1 . 0.8600 ?
    N2 C6 . 1.307(3) ?
    N2 C7 . 1.380(3) ?
    N3 C13 . 1.338(4) ?
    N3 C14 . 1.440(4) ?
    N3 H3 . 0.8600 ?
    C9 C10 . 1.389(4) ?
    C9 C8 . 1.393(4) ?
    C9 H9 . 0.9300 ?
    C3 C4 . 1.506(5) ?
    C3 H3A . 0.9600 ?
    C3 H3B . 0.9600 ?
    C3 H3C . 0.9600 ?
    C15 C14 . 1.501(6) ?
    C16 H16A . 0.9600 ?
    C16 H16B . 0.9600 ?
    C16 H16C . 0.9600 ?
    C1 C4 . 1.513(4) ?
    C1 H1A . 0.9600 ?
    C1 H1B . 0.9600 ?
    C1 H1C . 0.9600 ?
    C7 C12 . 1.395(4) ?
    C7 C8 . 1.403(4) ?
    C10 C11 . 1.401(4) ?
    C10 C13 . 1.490(4) ?
    C12 C11 . 1.373(4) ?
    C12 H12 . 0.9300 ?
    C11 H11 . 0.9300 ?
    C4 C2 . 1.505(5) ?
    C14 H14A . 0.9700 ?
    C14 H14B . 0.9700 ?
    C2 H2A . 0.9600 ?
    C2 H2B . 0.9600 ?
    C2 H2C . 0.9600 ?
loop_
    _geom_angle_atom_site_label_1
    _geom_angle_atom_site_label_2
    _geom_angle_atom_site_label_3
    _geom_angle_site_symmetry_1
    _geom_angle_site_symmetry_3
    _geom_angle
    _geom_angle_publ_flag
    C8 S1 C6 . . 88.06(13) ?
    C15 O4 C16 . . 117.2(3) ?
    C5 O1 C4 . . 120.4(2) ?
    C6 N1 C5 . . 123.7(2) ?
    C6 N1 H1 . . 118.2 ?
    C5 N1 H1 . . 118.2 ?
    C6 N2 C7 . . 110.0(2) ?
    C13 N3 C14 . . 120.0(3) ?
    C13 N3 H3 . . 120.0 ?
    C14 N3 H3 . . 120.0 ?
    C10 C9 C8 . . 119.1(3) ?
    C10 C9 H9 . . 120.5 ?
    C8 C9 H9 . . 120.5 ?
    C4 C3 H3A . . 109.5 ?
    C4 C3 H3B . . 109.5 ?
    H3A C3 H3B . . 109.5 ?
    C4 C3 H3C . . 109.5 ?
    H3A C3 H3C . . 109.5 ?
    H3B C3 H3C . . 109.5 ?
    O5 C15 O4 . . 123.9(4) ?
    O5 C15 C14 . . 122.7(4) ?
    O4 C15 C14 . . 113.4(3) ?
    O4 C16 H16A . . 109.5 ?
    O4 C16 H16B . . 109.5 ?
    H16A C16 H16B . . 109.5 ?
    O4 C16 H16C . . 109.5 ?
    H16A C16 H16C . . 109.5 ?
    H16B C16 H16C . . 109.5 ?
    C4 C1 H1A . . 109.5 ?
    C4 C1 H1B . . 109.5 ?
    H1A C1 H1B . . 109.5 ?
    C4 C1 H1C . . 109.5 ?
    H1A C1 H1C . . 109.5 ?
    H1B C1 H1C . . 109.5 ?
    N2 C6 N1 . . 121.6(2) ?
    N2 C6 S1 . . 116.6(2) ?
    N1 C6 S1 . . 121.8(2) ?
    N2 C7 C12 . . 124.9(2) ?
    N2 C7 C8 . . 115.6(2) ?
    C12 C7 C8 . . 119.5(2) ?
    C9 C10 C11 . . 119.4(3) ?
    C9 C10 C13 . . 122.9(3) ?
    C11 C10 C13 . . 117.7(3) ?
    C9 C8 C7 . . 121.1(3) ?
    C9 C8 S1 . . 129.2(2) ?
    C7 C8 S1 . . 109.7(2) ?
    C11 C12 C7 . . 119.0(3) ?
    C11 C12 H12 . . 120.5 ?
    C7 C12 H12 . . 120.5 ?
    C12 C11 C10 . . 121.9(3) ?
    C12 C11 H11 . . 119.1 ?
    C10 C11 H11 . . 119.1 ?
    O3 C13 N3 . . 120.8(3) ?
    O3 C13 C10 . . 121.3(3) ?
    N3 C13 C10 . . 117.9(3) ?
    O2 C5 O1 . . 126.9(3) ?
    O2 C5 N1 . . 123.0(3) ?
    O1 C5 N1 . . 110.1(2) ?
    O1 C4 C2 . . 109.6(3) ?
    O1 C4 C3 . . 109.4(3) ?
    C2 C4 C3 . . 113.1(3) ?
    O1 C4 C1 . . 102.8(2) ?
    C2 C4 C1 . . 110.5(3) ?
    C3 C4 C1 . . 110.9(3) ?
    N3 C14 C15 . . 115.3(3) ?
    N3 C14 H14A . . 108.4 ?
    C15 C14 H14A . . 108.4 ?
    N3 C14 H14B . . 108.4 ?
    C15 C14 H14B . . 108.4 ?
    H14A C14 H14B . . 107.5 ?
    C4 C2 H2A . . 109.5 ?
    C4 C2 H2B . . 109.5 ?
    H2A C2 H2B . . 109.5 ?
    C4 C2 H2C . . 109.5 ?
    H2A C2 H2C . . 109.5 ?
    H2B C2 H2C . . 109.5 ?
loop_
    _geom_torsion_atom_site_label_1
    _geom_torsion_atom_site_label_2
    _geom_torsion_atom_site_label_3
    _geom_torsion_atom_site_label_4
    _geom_torsion_site_symmetry_1
    _geom_torsion_site_symmetry_2
    _geom_torsion_site_symmetry_3
    _geom_torsion_site_symmetry_4
    _geom_torsion
    _geom_torsion_publ_flag
    C16 O4 C15 O5 . . . . 0.7(7) ?
    C16 O4 C15 C14 . . . . 179.2(4) ?
    C7 N2 C6 N1 . . . . 178.2(2) ?
    C7 N2 C6 S1 . . . . -1.2(3) ?
    C5 N1 C6 N2 . . . . -171.5(3) ?
    C5 N1 C6 S1 . . . . 7.8(4) ?
    C8 S1 C6 N2 . . . . 0.2(2) ?
    C8 S1 C6 N1 . . . . -179.1(3) ?
    C6 N2 C7 C12 . . . . -178.0(3) ?
    C6 N2 C7 C8 . . . . 1.8(3) ?
    C8 C9 C10 C11 . . . . 1.4(4) ?
    C8 C9 C10 C13 . . . . -178.6(3) ?
    C10 C9 C8 C7 . . . . 0.3(4) ?
    C10 C9 C8 S1 . . . . -179.6(2) ?
    N2 C7 C8 C9 . . . . 178.4(3) ?
    C12 C7 C8 C9 . . . . -1.8(4) ?
    N2 C7 C8 S1 . . . . -1.7(3) ?
    C12 C7 C8 S1 . . . . 178.2(2) ?
    C6 S1 C8 C9 . . . . -179.3(3) ?
    C6 S1 C8 C7 . . . . 0.8(2) ?
    N2 C7 C12 C11 . . . . -178.6(3) ?
    C8 C7 C12 C11 . . . . 1.5(4) ?
    C7 C12 C11 C10 . . . . 0.1(4) ?
    C9 C10 C11 C12 . . . . -1.6(5) ?
    C13 C10 C11 C12 . . . . 178.3(3) ?
    C14 N3 C13 O3 . . . . 5.3(5) ?
    C14 N3 C13 C10 . . . . -174.5(3) ?
    C9 C10 C13 O3 . . . . 161.8(3) ?
    C11 C10 C13 O3 . . . . -18.2(5) ?
    C9 C10 C13 N3 . . . . -18.4(5) ?
    C11 C10 C13 N3 . . . . 161.7(3) ?
    C4 O1 C5 O2 . . . . 5.0(5) ?
    C4 O1 C5 N1 . . . . -174.9(2) ?
    C6 N1 C5 O2 . . . . -6.2(5) ?
    C6 N1 C5 O1 . . . . 173.7(3) ?
    C5 O1 C4 C2 . . . . -65.7(4) ?
    C5 O1 C4 C3 . . . . 58.8(4) ?
    C5 O1 C4 C1 . . . . 176.7(3) ?
    C13 N3 C14 C15 . . . . 71.6(4) ?
    O5 C15 C14 N3 . . . . -168.8(4) ?
    O4 C15 C14 N3 . . . . 12.7(5) ?
loop_
    _geom_hbond_atom_site_label_D
    _geom_hbond_atom_site_label_H
    _geom_hbond_atom_site_label_A
    _geom_hbond_site_symmetry_A
    _geom_hbond_distance_DH
    _geom_hbond_distance_HA
    _geom_hbond_distance_DA
    _geom_hbond_angle_DHA
    _geom_hbond_publ_flag
    N1 H1 N2 3_665 0.86 2.16 3.005(3) 167.0 y
    N3 H3 O3 4_576 0.86 2.11 2.802(3) 137.4 y
