# Supplementary material for: Methyl 2-[2-(tert-but­oxy­carbonyl­amino)-1,3-benzothia­zole-6-carboxamido]­acetate
Source: Acta Crystallogr Sect E Struct Rep Online. 2011 Dec 14;68(Pt 1):o115. doi: 10.1107/S1600536811052421 (PMC3254462; doi:10.1107/S1600536811052421)
Supplement: Supplementary file 2 [file e-68-0o115-Isup2.hkl]

# 
# h,k,l, Fc-squared, Fo-squared, sigma(Fo-squared) and status flag 
# 
data_I
_shelx_title ' p1 in P1                    New: P21/c' 
_shelx_refln_list_code          4 
_shelx_F_calc_maximum      215.00 
_exptl_crystal_F_000       712.00 
_reflns_d_resolution_high  0.7700 
 
loop_ 
 _symmetry_equiv_pos_as_xyz 
 'x, y, z' 
 '-x, y+1/2, -z+1/2' 
 '-x, -y, -z' 
 'x, -y-1/2, z-1/2' 
 
_cell_length_a    16.8610 
_cell_length_b    11.3170 
_cell_length_c     9.6484 
_cell_angle_alpha  90.000 
_cell_angle_beta   98.940 
_cell_angle_gamma  90.000 
 
_shelx_F_squared_multiplier     1.000 
 
loop_ 
 _refln_index_h 
 _refln_index_k 
 _refln_index_l 
 _refln_F_squared_calc 
 _refln_F_squared_meas 
 _refln_F_squared_sigma 
 _refln_observed_status 
   3   0   0     2488.34     2519.82     18.09 o 
   4   0   0     3857.09     4026.70     54.40 o 
   5   0   0      540.01      548.42     11.16 o 
   6   0   0        5.50       13.20      3.35 o 
   7   0   0     6391.20     6160.29    217.36 o 
   8   0   0      168.71      174.28     11.27 o 
   9   0   0     7778.64     7800.68    508.09 o 
  10   0   0       83.68       78.75      8.39 o 
  11   0   0       44.51       51.29      5.32 o 
  12   0   0       13.52       14.10      3.43 o 
  13   0   0       95.65       90.08     11.75 o 
  14   0   0      365.53      361.37     16.29 o 
  15   0   0      261.25      242.49     22.55 o 
  16   0   0       16.51       25.17      8.34 o 
  17   0   0        0.27       15.15      4.84 o 
  18   0   0       34.24       28.20      8.78 o 
  19   0   0       63.80       59.96      7.22 o 
  20   0   0        2.37        3.51      4.20 o 
  21   0   0       18.33       20.19      8.75 o 
   2   1   0       11.23       11.73      2.13 o 
   3   1   0      344.38      323.10      2.76 o 
   4   1   0      231.71      232.70      6.05 o 
   5   1   0      139.17      171.00      4.38 o 
   6   1   0     3453.61     3445.24     44.12 o 
   7   1   0       11.32        4.07      2.11 o 
   8   1   0      234.31      203.17      6.73 o 
   9   1   0      132.05      198.99      7.87 o 
  10   1   0      225.23      205.95      8.26 o 
  11   1   0       29.16       18.93      3.59 o 
  12   1   0       86.44       98.63      6.54 o 
  13   1   0     1658.13     1642.75     43.23 o 
  14   1   0       37.53       36.13      4.21 o 
  15   1   0       24.90       31.94      4.30 o 
  16   1   0      373.36      352.72     12.67 o 
  17   1   0      166.95      189.16      6.92 o 
  18   1   0       83.78       88.08      4.38 o 
  19   1   0        7.41       13.91      2.61 o 
  20   1   0       42.75       46.39     16.75 o 
  21   1   0       27.95       32.78      8.33 o 
   0   2   0    22919.24    25510.26    170.06 o 
   1   2   0     4090.58     4714.65     47.21 o 
   2   2   0     2207.07     2339.22     33.28 o 
   3   2   0      411.29      335.46      4.86 o 
   4   2   0      800.66      692.83      7.25 o 
   5   2   0      168.73      179.82      4.68 o 
   6   2   0     2480.60     2458.44     27.98 o 
   7   2   0     9393.89     8995.17    255.95 o 
   8   2   0       87.94      109.09      4.78 o 
   9   2   0      449.95      433.77     16.60 o 
  10   2   0     1288.34     1338.51     38.06 o 
  11   2   0      252.20      228.79      6.96 o 
  12   2   0       24.57       27.65      3.04 o 
  13   2   0      135.60      140.36     18.05 o 
  14   2   0      238.13      294.58     20.08 o 
  15   2   0     1119.20     1020.50     19.38 o 
  16   2   0       12.27       28.82      7.85 o 
  17   2   0        0.16        6.47      2.02 o 
  18   2   0       19.94       15.21      3.55 o 
  19   2   0      139.38      128.55      8.19 o 
  20   2   0        0.38        5.72      4.16 o 
  21   2   0        0.06        8.85      5.19 o 
   1   3   0     1345.79     1469.90     11.57 o 
   2   3   0      393.08      348.35      6.95 o 
   3   3   0     5603.95     5811.54     91.58 o 
   4   3   0     1092.14     1070.08     13.76 o 
   5   3   0     1350.22     1357.36     20.19 o 
   6   3   0     4301.32     4462.93     64.15 o 
   7   3   0      945.58      867.12     12.22 o 
   8   3   0      152.69      147.55      6.16 o 
   9   3   0     1575.17     1584.30     44.69 o 
  10   3   0     1685.20     1668.67     49.12 o 
  11   3   0      356.12      327.65     13.80 o 
  12   3   0      102.99      100.09      8.03 o 
  13   3   0      937.36      886.68     33.14 o 
  14   3   0       19.83       19.22      3.34 o 
  15   3   0        0.22        8.04      6.00 o 
  16   3   0      349.06      347.92     13.47 o 
  17   3   0       93.85       96.94      8.18 o 
  18   3   0        6.30        8.64      2.14 o 
  19   3   0        0.83        6.59      2.99 o 
  20   3   0       48.90       63.67      8.37 o 
  21   3   0        6.74       11.15      9.48 o 
   0   4   0      728.45      890.50     24.04 o 
   1   4   0     2409.81     2789.40     24.26 o 
   2   4   0     1841.55     1940.22     26.66 o 
   3   4   0        2.03        5.61      1.32 o 
   4   4   0      720.46      676.08     15.38 o 
   5   4   0      965.96     1062.69     11.30 o 
   6   4   0      144.63       98.15      3.56 o 
   7   4   0      477.74      407.77     14.51 o 
   8   4   0      483.02      485.74     15.67 o 
   9   4   0       24.48       20.29      3.20 o 
  10   4   0       19.98       26.55      4.08 o 
  11   4   0      296.02      313.51      7.51 o 
  12   4   0       39.32       54.97      9.97 o 
  13   4   0       27.09       32.63      4.59 o 
  14   4   0      105.02      120.15      9.01 o 
  15   4   0      366.98      349.51     12.84 o 
  16   4   0        9.37       10.81      3.18 o 
  17   4   0        9.26        7.86      2.59 o 
  18   4   0        0.50        8.82      2.17 o 
  19   4   0       55.35       64.71      6.58 o 
  20   4   0        0.51        4.86      3.64 o 
   1   5   0      424.15      477.86      8.49 o 
   2   5   0     1016.69     1078.29     18.02 o 
   3   5   0     1486.57     1633.08     14.98 o 
   4   5   0      197.62      191.23      4.92 o 
   5   5   0      602.09      630.23     20.31 o 
   6   5   0     3131.25     3267.66     44.73 o 
   7   5   0       87.60       81.31      6.51 o 
   8   5   0      302.95      302.68      8.05 o 
   9   5   0      387.76      406.54     10.11 o 
  10   5   0      298.16      306.45     13.79 o 
  11   5   0      211.75      220.87      9.88 o 
  12   5   0        3.53        7.88      2.80 o 
  13   5   0      165.63      190.92     11.00 o 
  14   5   0        3.80        7.80      3.65 o 
  15   5   0        7.23       10.68      4.80 o 
  16   5   0        3.94        8.60      3.03 o 
  17   5   0       11.53       12.04      2.88 o 
  18   5   0        2.26       20.61     10.76 o 
  19   5   0       13.19       16.02      4.01 o 
  20   5   0       47.97       42.73      5.81 o 
   0   6   0     5650.79     6043.98    249.79 o 
   1   6   0     1893.61     2316.21     89.14 o 
   2   6   0       55.35       74.67     12.07 o 
   3   6   0        0.84        3.11      2.93 o 
   4   6   0      784.69      732.92     37.62 o 
   5   6   0      247.35      220.01     10.23 o 
   6   6   0        4.21       12.43      2.14 o 
   7   6   0      748.70      756.38     17.48 o 
   8   6   0      307.60      269.59      6.84 o 
   9   6   0       34.05       32.30      2.95 o 
  10   6   0      342.84      349.88     10.57 o 
  11   6   0       96.63      103.24      9.81 o 
  12   6   0      163.42      183.89     10.75 o 
  13   6   0        6.65       15.63      3.89 o 
  14   6   0       47.18       58.61      6.41 o 
  15   6   0        3.45        8.55      2.20 o 
  16   6   0       10.93       15.58      3.59 o 
  17   6   0      218.23      209.97     10.32 o 
  18   6   0       15.56        9.29      7.04 o 
  19   6   0       12.15       15.38      3.93 o 
   1   7   0      311.70      353.48     10.63 o 
   2   7   0       42.71       53.75      4.16 o 
   3   7   0       74.64       54.22      3.52 o 
   4   7   0        9.38        8.61      3.35 o 
   5   7   0        7.34       14.32      2.73 o 
   6   7   0       10.87       22.57      2.84 o 
   7   7   0        2.03       12.22      2.42 o 
   8   7   0      523.21      516.75     15.75 o 
   9   7   0       35.02       45.81      4.23 o 
  10   7   0      384.99      328.35      9.45 o 
  11   7   0       17.20       16.96      3.13 o 
  12   7   0      173.69      178.85      6.38 o 
  13   7   0      124.22      139.63      6.51 o 
  14   7   0       60.04       60.25      6.31 o 
  15   7   0       12.99       13.67      8.42 o 
  16   7   0       11.99       19.50      4.61 o 
  17   7   0       78.29       72.37      6.73 o 
  18   7   0       85.17       80.59      8.64 o 
  19   7   0        0.11       10.28      7.55 o 
   0   8   0        9.01       14.03      2.69 o 
   1   8   0      109.67      134.28      8.64 o 
   2   8   0      139.41      151.13      7.83 o 
   3   8   0        2.64        6.40      3.35 o 
   4   8   0      239.86      254.89      9.62 o 
   5   8   0        2.24        9.02      3.48 o 
   6   8   0        0.71        5.11      2.09 o 
   7   8   0      327.59      326.44     14.66 o 
   8   8   0       23.69       19.57      3.39 o 
   9   8   0      315.73      307.69      8.88 o 
  10   8   0       59.06       69.95     14.28 o 
  11   8   0       29.72       26.46      4.28 o 
  12   8   0       14.68       21.26      4.40 o 
  13   8   0       28.85       26.59      4.02 o 
  14   8   0       17.29       17.54      3.39 o 
  15   8   0        9.43        9.95      2.25 o 
  16   8   0       21.43       17.52      4.45 o 
  17   8   0       29.77       31.97      6.59 o 
  18   8   0        5.53       11.58      5.25 o 
   1   9   0      347.10      343.95     21.38 o 
   2   9   0       41.06       61.45     15.18 o 
   3   9   0       11.60        9.90      2.22 o 
   4   9   0      171.68      188.08     13.48 o 
   5   9   0       43.24       42.92      4.58 o 
   6   9   0        1.52        6.88      1.94 o 
   7   9   0      680.65      698.82     33.31 o 
   8   9   0      143.16      144.29     10.43 o 
   9   9   0        0.18        8.41      2.23 o 
  10   9   0        9.98       17.76      3.41 o 
  11   9   0       17.28       17.13      3.13 o 
  12   9   0        6.06        7.60      2.45 o 
  13   9   0        1.76        4.97      1.93 o 
  14   9   0       10.14       19.75      8.97 o 
  15   9   0        0.54       10.25      2.79 o 
  16   9   0        9.46       12.94      3.07 o 
  17   9   0        0.29        7.20      4.37 o 
   0  10   0      113.19      153.32     12.88 o 
   1  10   0       12.94       12.76      4.24 o 
   2  10   0       45.80       49.57      5.81 o 
   3  10   0        0.50        3.78      2.63 o 
   4  10   0        1.91        8.91      2.60 o 
   5  10   0       10.10       13.19      4.85 o 
   6  10   0       33.43       39.59      4.13 o 
   7  10   0      101.04      100.79      8.26 o 
   8  10   0       18.51       24.12      3.82 o 
   9  10   0       19.64       14.94      5.18 o 
  10  10   0        9.78       15.25      3.20 o 
  11  10   0       78.45       76.91      5.94 o 
  12  10   0        7.05        7.26      3.19 o 
  13  10   0       27.26       19.00      3.51 o 
  14  10   0        5.90        6.56      2.11 o 
  15  10   0       26.81       18.64      5.16 o 
   1  11   0       22.86       29.50      3.88 o 
   2  11   0        0.04       10.99      2.36 o 
   3  11   0        4.95        8.96      4.93 o 
   4  11   0       25.33       24.62      4.29 o 
   5  11   0       15.01       28.93      6.15 o 
   6  11   0        3.54        8.48      4.13 o 
   7  11   0      100.01      103.87      5.52 o 
   8  11   0       11.31       14.61      4.66 o 
   9  11   0       19.99       16.42      3.45 o 
  10  11   0        0.09       10.32      2.56 o 
  11  11   0       40.18       34.69      4.68 o 
  12  11   0       29.74       24.93      4.39 o 
  13  11   0       15.74       12.35      2.67 o 
  14  11   0        0.39        4.06      2.20 o 
   0  12   0       52.11       52.41     16.26 o 
   1  12   0        9.16        8.90      2.20 o 
   2  12   0       17.49       21.06      3.43 o 
   3  12   0       27.20       23.08      5.15 o 
   4  12   0       13.07       13.99      7.25 o 
   5  12   0        0.16        8.66      3.74 o 
   6  12   0       36.55       39.07      7.74 o 
   7  12   0        8.25        9.45      2.72 o 
   8  12   0       11.89       11.68      4.91 o 
   9  12   0       18.16       21.71      5.79 o 
  10  12   0       51.16       50.47      7.35 o 
  11  12   0       35.28       47.64      9.03 o 
  12  12   0       18.55       24.77      6.11 o 
   1  13   0        2.18        5.06      8.02 o 
   2  13   0       36.42       36.74      7.90 o 
   3  13   0       95.59       94.54     26.33 o 
   4  13   0        0.32       10.47      8.41 o 
   5  13   0        1.26       21.54      6.07 o 
   6  13   0       60.27       52.17     22.22 o 
   7  13   0       56.01       52.89     18.78 o 
   8  13   0       14.49       17.68     10.72 o 
   9  13   0       10.47       13.52      4.12 o 
  10  13   0        1.24       15.88      5.20 o 
   0  14   0        0.03       11.12      5.55 o 
   1  14   0        0.97        6.45      8.37 o 
   2  14   0       15.49       12.70      6.22 o 
   3  14   0        0.64        6.76      4.06 o 
   4  14   0        6.42       23.76      7.31 o 
   5  14   0        1.06        8.79      4.57 o 
   6  14   0        0.98        8.53      6.57 o 
 -21   1   1        0.07       12.13      4.93 o 
 -20   1   1        0.20       11.48      4.68 o 
 -19   1   1        0.68        8.66     13.03 o 
 -18   1   1        9.82       10.58      2.11 o 
 -17   1   1       27.29       34.85      6.57 o 
 -16   1   1       15.20       15.63      3.00 o 
 -15   1   1        0.03        4.74      1.92 o 
 -14   1   1       78.05       73.38      5.62 o 
 -13   1   1      136.52      112.23      8.57 o 
 -12   1   1      143.39      142.25      6.58 o 
 -11   1   1      738.21      704.14     13.62 o 
 -10   1   1      517.71      533.39     14.07 o 
  -9   1   1       65.55       60.56      2.83 o 
  -8   1   1      496.92      543.39     11.88 o 
  -7   1   1      467.56      456.78     14.34 o 
  -6   1   1       15.10       21.79      1.36 o 
  -5   1   1     1287.68     1192.80     18.06 o 
  -4   1   1      152.11      133.21      3.36 o 
  -3   1   1      207.97      190.49      4.56 o 
  -2   1   1        7.60        7.93      0.57 o 
   1   1   1     1675.82      847.53     13.82 o 
   2   1   1       57.53       37.17      1.52 o 
   3   1   1     3218.50     3212.15     49.26 o 
   4   1   1     1103.89     1152.88     15.82 o 
   5   1   1       29.71       30.28      2.31 o 
   6   1   1       55.27       53.55      3.05 o 
   7   1   1      504.73      523.53      6.30 o 
   8   1   1       57.35       54.26      2.83 o 
   9   1   1       64.14       75.13      3.64 o 
  10   1   1        2.92        6.16      1.93 o 
  11   1   1       92.81      115.29      9.47 o 
  12   1   1       15.06       22.10      5.01 o 
  13   1   1      101.61       99.13      8.46 o 
  14   1   1       16.33       18.26      4.79 o 
  15   1   1        2.60        6.14      2.47 o 
  16   1   1      177.14      184.89      9.05 o 
  17   1   1       66.99       61.09      6.37 o 
  18   1   1        7.71        7.83      2.02 o 
  19   1   1        0.65        3.96      3.93 o 
  20   1   1       15.34       12.55      2.59 o 
  21   1   1        0.37        7.10      4.07 o 
 -21   2   1        3.43        8.53      3.79 o 
 -20   2   1        0.07        8.17      3.46 o 
 -19   2   1        0.29        5.96      2.16 o 
 -18   2   1       29.14       33.48      4.86 o 
 -17   2   1        5.23        6.45      3.69 o 
 -16   2   1        1.10        6.63      2.99 o 
 -15   2   1      378.20      393.83     13.99 o 
 -14   2   1       26.00       46.91     13.13 o 
 -13   2   1      114.07      106.79      7.76 o 
 -12   2   1      292.47      265.73     11.87 o 
 -11   2   1      395.07      413.88     11.73 o 
 -10   2   1       23.38       38.14      2.75 o 
  -9   2   1        3.95        6.70      1.23 o 
  -8   2   1      385.48      347.98      8.87 o 
  -7   2   1       40.16       35.11      2.01 o 
  -6   2   1      507.45      485.64      5.24 o 
  -5   2   1      297.64      281.07      6.84 o 
  -4   2   1     3733.37     3562.62     29.28 o 
  -3   2   1        6.07        5.76      1.02 o 
  -2   2   1    39448.12    37765.49    617.92 o 
  -1   2   1    35925.44    36083.10    764.27 o 
   0   2   1      164.27      167.13     12.01 o 
   1   2   1       33.98       32.51      2.06 o 
   2   2   1     1667.78     1820.04     24.28 o 
   3   2   1       73.87       76.17      2.29 o 
   4   2   1      112.54      121.79      4.69 o 
   5   2   1      460.82      448.35      7.65 o 
   6   2   1      493.52      481.69     11.07 o 
   7   2   1      315.95      304.88     12.14 o 
   8   2   1     3826.52     3918.27    129.68 o 
   9   2   1      107.94      130.50      8.89 o 
  10   2   1       96.52       98.06      6.17 o 
  11   2   1       19.46       19.59      3.28 o 
  12   2   1       34.74       33.90      3.74 o 
  13   2   1       23.61       35.86      5.37 o 
  14   2   1       32.79       41.67      5.04 o 
  15   2   1       20.99       32.68      4.68 o 
  16   2   1        1.82        9.58      3.38 o 
  17   2   1       27.81       30.58      4.20 o 
  18   2   1        4.50       15.15      3.75 o 
  19   2   1       25.01       26.93      4.08 o 
  20   2   1        1.14        8.52      3.14 o 
  21   2   1       24.82       33.30      7.06 o 
 -21   3   1        1.01       14.88     10.13 o 
 -20   3   1        3.07        6.61      3.74 o 
 -19   3   1        3.11        2.73      1.99 o 
 -18   3   1       26.65       28.19      6.57 o 
 -17   3   1       69.25       65.78      7.02 o 
 -16   3   1        1.21        5.65      2.95 o 
 -15   3   1       25.35       24.21      5.08 o 
 -14   3   1      180.02      142.05      9.27 o 
 -13   3   1       53.81       49.98      5.33 o 
 -12   3   1       78.53       80.82      6.82 o 
 -11   3   1       22.32       22.15      4.69 o 
 -10   3   1       16.20        7.21      1.76 o 
  -9   3   1        8.45        7.13      1.39 o 
  -8   3   1      562.69      616.34     15.15 o 
  -7   3   1      140.10      114.97      4.56 o 
  -6   3   1       16.51       14.36      1.15 o 
  -5   3   1      555.52      528.04      7.22 o 
  -4   3   1      179.11      173.33      4.48 o 
  -3   3   1       12.34        7.02      2.20 o 
  -2   3   1     9571.29    10404.88     82.89 o 
  -1   3   1        4.46        5.55      0.97 o 
   0   3   1        2.29        9.83      2.64 o 
   1   3   1       96.40       83.15      2.67 o 
   2   3   1      164.21      159.22      4.80 o 
   3   3   1      303.58      353.18      8.39 o 
   4   3   1      214.90      203.24      5.25 o 
   5   3   1        4.44        6.42      1.26 o 
   6   3   1        1.40        8.07      1.21 o 
   7   3   1      840.24      876.08     25.52 o 
   8   3   1      238.74      224.09      9.39 o 
   9   3   1       18.93       18.58      3.90 o 
  10   3   1      174.49      156.06     10.80 o 
  11   3   1      497.49      494.83     10.38 o 
  12   3   1       47.52       44.87      5.03 o 
  13   3   1      679.64      676.13     15.47 o 
  14   3   1       90.33       68.30      6.05 o 
  15   3   1      221.81      199.56      8.31 o 
  16   3   1       75.21       99.44     15.90 o 
  17   3   1       28.89       38.47      7.22 o 
  18   3   1        8.62       20.13      3.83 o 
  19   3   1        0.50        6.68      2.13 o 
  20   3   1       29.60       26.96      5.07 o 
 -21   4   1        4.46        7.08      3.74 o 
 -20   4   1       19.81       27.37      6.96 o 
 -19   4   1       49.40       56.04      7.08 o 
 -18   4   1       78.37       77.69     14.92 o 
 -17   4   1       62.20       52.82      8.12 o 
 -16   4   1      139.11      131.24     14.84 o 
 -15   4   1       29.03       40.06      4.92 o 
 -14   4   1      182.54      169.11     13.17 o 
 -13   4   1        2.35        7.17      2.61 o 
 -12   4   1     1465.02     1457.80     46.44 o 
 -11   4   1        4.46       10.05      2.26 o 
 -10   4   1       20.75       31.71      3.10 o 
  -9   4   1      282.16      298.80     11.33 o 
  -8   4   1     1369.85     1291.31     24.65 o 
  -7   4   1      396.35      368.16      7.33 o 
  -6   4   1      727.99      770.08     16.35 o 
  -5   4   1     1511.51     1551.78     28.10 o 
  -4   4   1      440.93      457.90     10.65 o 
  -3   4   1     3293.25     3416.94     50.39 o 
  -2   4   1     2201.31     2655.13     33.63 o 
  -1   4   1       46.62       65.15      4.84 o 
   0   4   1     1082.61     1226.06     19.40 o 
   1   4   1     1892.46     2003.25     17.62 o 
   2   4   1      113.15      151.30      7.85 o 
   3   4   1        0.43        4.71      1.06 o 
   4   4   1        6.76        8.77      1.22 o 
   5   4   1      504.32      569.21     11.80 o 
   6   4   1       44.39       27.12      2.16 o 
   7   4   1       85.49      102.22      4.89 o 
   8   4   1        2.60        7.72      2.31 o 
   9   4   1      566.94      583.88     13.53 o 
  10   4   1       98.30      102.15      6.55 o 
  11   4   1      256.97      243.45      8.68 o 
  12   4   1       71.32       63.24      5.43 o 
  13   4   1      458.36      417.15     14.09 o 
  14   4   1      695.02      699.14     18.06 o 
  15   4   1        8.17        4.40      2.45 o 
  16   4   1       92.03      105.64      5.84 o 
  17   4   1       48.52       46.63      5.59 o 
  18   4   1       51.67       61.84      5.95 o 
  19   4   1        7.72       15.91      3.42 o 
  20   4   1        0.87        4.47      2.30 o 
 -20   5   1        3.82        9.95      3.57 o 
 -19   5   1       16.24       16.79      4.41 o 
 -18   5   1      100.72      125.84      9.06 o 
 -17   5   1      170.93      184.69     17.86 o 
 -16   5   1      143.33      143.12      8.52 o 
 -15   5   1       23.28       36.72      5.77 o 
 -14   5   1        2.72       10.88      8.26 o 
 -13   5   1       40.01       38.89      3.96 o 
 -12   5   1       99.13       92.19      7.21 o 
 -11   5   1     2117.42     2200.81     54.43 o 
 -10   5   1       23.17       21.16      6.16 o 
  -9   5   1      395.06      419.97     10.09 o 
  -8   5   1       23.27       24.41      2.89 o 
  -7   5   1        7.33        8.89      1.55 o 
  -6   5   1       30.80       21.53      1.79 o 
  -5   5   1      101.75       87.50      3.45 o 
  -4   5   1     2271.54     2291.65     34.68 o 
  -3   5   1      366.03      357.43     18.53 o 
  -2   5   1     6387.26     7150.04     94.05 o 
  -1   5   1       19.62       23.55      3.79 o 
   0   5   1      148.15      186.47      7.79 o 
   1   5   1     1620.05     1701.73     20.03 o 
   2   5   1      181.35      188.67      7.23 o 
   3   5   1      198.66      206.85      8.04 o 
   4   5   1      813.19      861.88     22.23 o 
   5   5   1     2893.75     2870.57     62.54 o 
   6   5   1      508.98      484.46     11.16 o 
   7   5   1      301.31      298.82     16.46 o 
   8   5   1     1590.78     1687.06     50.77 o 
   9   5   1      154.40      135.61      8.03 o 
  10   5   1      319.14      327.29      7.89 o 
  11   5   1       44.49       37.67      4.45 o 
  12   5   1      118.63      119.83      7.63 o 
  13   5   1      193.30      192.46      9.17 o 
  14   5   1        4.52       15.91      3.57 o 
  15   5   1       42.30       51.77      6.06 o 
  16   5   1       62.76       69.61      4.71 o 
  17   5   1        0.77       10.66      2.96 o 
  18   5   1        1.32        9.71      2.56 o 
  19   5   1       10.43       12.82      2.99 o 
 -19   6   1       22.97       19.62      5.16 o 
 -18   6   1       83.91       90.63     15.27 o 
 -17   6   1       10.44       13.76      5.60 o 
 -16   6   1      123.26      112.79     11.77 o 
 -15   6   1      236.52      234.63      9.43 o 
 -14   6   1        2.33       10.24      2.71 o 
 -13   6   1        3.77       11.05      2.88 o 
 -12   6   1       85.58       98.22      9.80 o 
 -11   6   1       87.80       90.57      6.84 o 
 -10   6   1       24.64       37.66      8.81 o 
  -9   6   1        4.30        6.04      2.85 o 
  -8   6   1       22.73       25.13      3.33 o 
  -7   6   1      187.80      186.01      9.42 o 
  -6   6   1      209.84      211.29      8.89 o 
  -5   6   1      144.17      135.23      6.06 o 
  -4   6   1      117.32       93.91      4.15 o 
  -3   6   1     1979.73     2206.45     50.77 o 
  -2   6   1        8.89        8.30      1.75 o 
  -1   6   1      742.37      758.34     23.05 o 
   0   6   1       86.11      115.99      4.62 o 
   1   6   1       28.60       27.40      1.89 o 
   2   6   1        3.06        5.80      1.97 o 
   3   6   1        3.38        6.43      1.27 o 
   4   6   1       57.50       52.40      5.22 o 
   5   6   1      103.38      117.79     12.22 o 
   6   6   1      549.42      533.47     11.02 o 
   7   6   1     1520.45     1571.81     34.08 o 
   8   6   1      524.87      463.78      9.82 o 
   9   6   1       34.16       23.76      4.15 o 
  10   6   1      527.41      517.24     18.17 o 
  11   6   1       82.31       65.32      5.86 o 
  12   6   1      105.23       99.82     11.70 o 
  13   6   1      101.87      107.76      7.83 o 
  14   6   1      231.91      218.89     15.43 o 
  15   6   1        1.67        5.27      2.77 o 
  16   6   1       74.68       85.83      9.74 o 
  17   6   1        2.45        8.68      2.48 o 
  18   6   1       10.66       12.25      2.84 o 
  19   6   1        9.73        5.13      2.75 o 
 -19   7   1        3.52        6.71      3.13 o 
 -18   7   1       50.69       65.90      6.72 o 
 -17   7   1       24.32       38.43      5.81 o 
 -16   7   1      214.64      204.09     10.68 o 
 -15   7   1        5.38       11.50      2.59 o 
 -14   7   1       86.79       84.64      6.09 o 
 -13   7   1        1.37        7.88      2.47 o 
 -12   7   1        4.34       12.13      3.61 o 
 -11   7   1      270.23      288.58     13.01 o 
 -10   7   1       76.39       65.73      5.22 o 
  -9   7   1     1880.64     1851.60     67.67 o 
  -8   7   1       15.97       28.15      4.53 o 
  -7   7   1       89.00       78.38      5.71 o 
  -6   7   1      397.64      371.50     13.84 o 
  -5   7   1       29.17       22.22      2.64 o 
  -4   7   1      602.86      609.11     23.96 o 
  -3   7   1      554.79      606.61     30.48 o 
  -2   7   1     2152.73     2431.24     60.05 o 
  -1   7   1      368.91      482.58     21.78 o 
   0   7   1      392.13      450.93     13.42 o 
   1   7   1      645.16      666.73     13.46 o 
   2   7   1       26.36       19.21      4.38 o 
   3   7   1       36.96       46.15      7.10 o 
   4   7   1      468.10      464.26     17.47 o 
   5   7   1      787.91      809.94     33.23 o 
   6   7   1       60.83       60.57      3.75 o 
   7   7   1       78.29       74.67      5.14 o 
   8   7   1      327.52      326.11     10.08 o 
   9   7   1      124.95      112.94      8.13 o 
  10   7   1      151.85      143.52      8.76 o 
  11   7   1       13.29       17.77      4.22 o 
  12   7   1       93.03      110.46      7.55 o 
  13   7   1       97.44      113.80      6.30 o 
  14   7   1       45.13       59.71      6.39 o 
  15   7   1       13.39       22.98      9.03 o 
  16   7   1        4.23        8.36      2.29 o 
  17   7   1       26.10       32.35      4.88 o 
  18   7   1       15.24       13.13      2.62 o 
 -18   8   1       58.96       51.85      6.18 o 
 -17   8   1        6.68        9.29      3.18 o 
 -16   8   1       45.82       57.01      6.53 o 
 -15   8   1      102.87       94.43      6.02 o 
 -14   8   1       39.61       38.18      7.28 o 
 -13   8   1       18.83       16.88      3.61 o 
 -12   8   1        6.61       17.05      3.63 o 
 -11   8   1        0.76        8.25      2.25 o 
 -10   8   1       42.22       49.51      8.55 o 
  -9   8   1      322.30      321.06      9.27 o 
  -8   8   1     1250.81     1305.86     27.16 o 
  -7   8   1        5.66       15.71      2.70 o 
  -6   8   1        4.48        8.53      1.99 o 
  -5   8   1      195.71      165.65     17.99 o 
  -4   8   1        0.71        5.99      4.28 o 
  -3   8   1        7.49       15.86      2.14 o 
  -2   8   1      330.31      349.95     17.20 o 
  -1   8   1     1903.85     2144.92     77.15 o 
   0   8   1      313.00      397.17     19.21 o 
   1   8   1      318.18      341.65     17.22 o 
   2   8   1       90.10      100.39     31.96 o 
   3   8   1      241.70      251.83      8.15 o 
   4   8   1      286.82      297.03     11.37 o 
   5   8   1      121.59      114.23      7.92 o 
   6   8   1      469.15      436.58     14.05 o 
   7   8   1      483.94      487.03     17.40 o 
   8   8   1      319.15      303.19      8.85 o 
   9   8   1      427.69      429.67     15.66 o 
  10   8   1        1.88       11.39      4.20 o 
  11   8   1        1.99       11.72      3.74 o 
  12   8   1        9.82       12.40      4.80 o 
  13   8   1      110.77      106.43      4.98 o 
  14   8   1      242.17      221.70     11.78 o 
  15   8   1      152.88      161.33      8.65 o 
  16   8   1      133.32      128.36      8.71 o 
  17   8   1       26.21       13.83      5.68 o 
 -17   9   1        3.42        6.36      2.70 o 
 -16   9   1       36.34       33.10      6.46 o 
 -15   9   1       23.82       21.84      6.74 o 
 -14   9   1      130.00      128.03      7.35 o 
 -13   9   1       83.74       78.19      5.23 o 
 -12   9   1       74.86       74.54      7.31 o 
 -11   9   1       36.95       36.45      4.47 o 
 -10   9   1      215.48      211.31      7.22 o 
  -9   9   1      862.20      758.56     68.30 o 
  -8   9   1        5.86       16.85      3.30 o 
  -7   9   1       79.41       71.38      6.27 o 
  -6   9   1      136.62      135.61     11.95 o 
  -5   9   1       58.55       65.16      6.77 o 
  -4   9   1        0.06        9.00      3.33 o 
  -3   9   1      194.24      214.24     21.17 o 
  -2   9   1      382.32      374.46     22.58 o 
  -1   9   1      209.67      245.48     12.76 o 
   0   9   1       18.89       38.78      6.72 o 
   1   9   1      128.55      154.45     16.89 o 
   2   9   1       56.06       46.79      5.63 o 
   3   9   1       12.56       20.50      3.14 o 
   4   9   1        1.00        5.80      1.97 o 
   5   9   1       18.30       12.64      2.97 o 
   6   9   1       12.37       10.67      3.13 o 
   7   9   1      133.72      116.31      8.70 o 
   8   9   1        5.97       17.47      5.61 o 
   9   9   1        2.03       11.58      2.60 o 
  10   9   1        0.75        7.11      2.44 o 
  11   9   1       95.93       97.55      6.01 o 
  12   9   1      178.77      183.35      6.08 o 
  13   9   1       50.78       41.41      5.25 o 
  14   9   1        0.80        6.28      2.12 o 
  15   9   1       41.42       31.90      4.99 o 
  16   9   1       78.23       61.85     11.57 o 
 -16  10   1       65.74       65.68      8.90 o 
 -15  10   1       68.25       58.64      5.70 o 
 -14  10   1        4.22        9.78      2.64 o 
 -13  10   1       65.84       71.91      6.22 o 
 -12  10   1      131.56      118.50      7.19 o 
 -11  10   1       38.76       33.07      5.02 o 
 -10  10   1        7.74       12.18      4.07 o 
  -9  10   1      127.08      120.76      6.01 o 
  -8  10   1      313.66      307.23     11.50 o 
  -7  10   1        0.01        7.24      2.19 o 
  -6  10   1        7.86        8.19      5.26 o 
  -5  10   1      299.96      287.10     11.46 o 
  -4  10   1        0.23        6.81      4.09 o 
  -3  10   1        0.06        8.03      3.72 o 
  -2  10   1       35.11       33.84      4.04 o 
  -1  10   1      310.69      368.65     10.10 o 
   0  10   1      141.11      166.36      9.81 o 
   1  10   1      303.12      351.89     17.40 o 
   2  10   1      129.35      159.29     16.89 o 
   3  10   1       25.59       31.37      4.24 o 
   4  10   1      260.94      247.06     17.65 o 
   5  10   1       41.72       47.72      6.61 o 
   6  10   1      331.08      308.56     16.19 o 
   7  10   1      213.65      224.83      9.09 o 
   8  10   1       16.70       13.26      3.25 o 
   9  10   1       28.15       28.96      4.09 o 
  10  10   1       51.29       52.97      5.39 o 
  11  10   1       21.22       15.80      2.96 o 
  12  10   1        0.01        9.71      3.70 o 
  13  10   1       96.57       96.54      7.09 o 
  14  10   1       67.20       68.63      5.43 o 
  15  10   1        1.96       10.53      3.41 o 
 -14  11   1        8.58       27.02      5.87 o 
 -13  11   1        1.58        7.96      3.25 o 
 -12  11   1        1.18       10.11      3.91 o 
 -11  11   1        6.84       11.71      3.11 o 
 -10  11   1        7.42       12.73      2.75 o 
  -9  11   1       16.94       11.43      2.20 o 
  -8  11   1       43.46       33.91      3.77 o 
  -7  11   1        9.08       12.48      2.50 o 
  -6  11   1        2.47        5.31      1.93 o 
  -5  11   1        4.67       11.62      2.53 o 
  -4  11   1      141.76      127.20     10.29 o 
  -3  11   1      108.56      134.15     12.43 o 
  -2  11   1        9.98       19.93      4.44 o 
  -1  11   1       87.41      102.68      7.63 o 
   0  11   1       25.15       30.76      8.58 o 
   1  11   1       91.65      110.36      9.07 o 
   2  11   1       78.23       69.86      6.27 o 
   3  11   1        8.13       15.67      4.28 o 
   4  11   1       59.21       38.56      5.07 o 
   5  11   1      641.64      660.13     47.01 o 
   6  11   1      841.45      763.03     45.03 o 
   7  11   1       27.50       24.93      4.39 o 
   8  11   1       42.86       32.82      3.82 o 
   9  11   1       18.37       23.46      5.88 o 
  10  11   1        2.07        8.88      2.57 o 
  11  11   1        0.13       11.39      3.16 o 
  12  11   1       19.82       19.43      4.44 o 
  13  11   1       18.04       16.69      4.18 o 
 -12  12   1       26.42       23.68      4.96 o 
 -11  12   1        4.52        2.45      2.08 o 
 -10  12   1        1.55        5.00      3.89 o 
  -9  12   1       43.55       39.62      5.96 o 
  -8  12   1       67.66       65.10      6.22 o 
  -7  12   1        5.47        6.95      2.56 o 
  -6  12   1        1.54        9.01      4.21 o 
  -5  12   1       21.90       15.12      7.15 o 
  -4  12   1        0.01        8.41      2.51 o 
  -3  12   1        0.09       11.58      7.48 o 
  -2  12   1        0.01        8.29      6.32 o 
  -1  12   1       32.88       43.35      8.48 o 
   0  12   1       19.86       33.60      7.89 o 
   1  12   1       21.96       30.71      4.64 o 
   2  12   1       17.62       20.07      4.95 o 
   3  12   1       13.49       23.06      8.76 o 
   4  12   1       51.03       53.58      6.29 o 
   5  12   1       21.22       21.43      4.97 o 
   6  12   1      198.22      186.64     11.92 o 
   7  12   1      119.06      131.94     14.67 o 
   8  12   1        3.12       11.15      3.07 o 
   9  12   1       32.50       28.05      4.55 o 
  10  12   1       74.82       79.51      7.03 o 
  11  12   1       63.36       57.10      6.87 o 
  12  12   1       20.10        7.92      3.12 o 
 -10  13   1       44.45       48.31     19.04 o 
  -9  13   1       52.75       52.65     11.41 o 
  -8  13   1       41.88       37.34      7.24 o 
  -7  13   1      156.60      172.46     39.20 o 
  -6  13   1       39.28       48.33      6.84 o 
  -5  13   1        8.38       18.81      5.60 o 
  -4  13   1        4.58       29.91     13.21 o 
  -3  13   1       11.61       13.98      3.28 o 
  -2  13   1       33.60       71.03      8.08 o 
  -1  13   1       12.79       13.00      5.31 o 
   0  13   1        4.61        5.78      5.00 o 
   1  13   1        6.24       30.75      7.85 o 
   2  13   1        3.29       10.73      4.12 o 
   3  13   1       20.50       20.74     10.30 o 
   4  13   1       56.48       56.51     10.24 o 
   5  13   1       70.32       78.97     10.69 o 
   6  13   1        7.70       14.70      5.47 o 
   7  13   1       37.91       35.70      8.00 o 
   8  13   1        0.05       10.44      3.85 o 
   9  13   1        6.20       16.58      5.45 o 
  -6  14   1        1.84        8.22      4.81 o 
  -5  14   1        0.73        5.08      4.63 o 
  -4  14   1        1.22        4.90      3.66 o 
  -3  14   1        7.26       11.82     10.49 o 
  -2  14   1        0.06       13.20      5.13 o 
  -1  14   1       24.27       40.28     17.30 o 
   0  14   1        8.18       32.59      7.34 o 
   1  14   1       11.41       16.49      9.39 o 
   2  14   1       11.17       20.44      5.62 o 
   3  14   1        1.65       11.84      4.56 o 
   4  14   1        1.09       11.56      4.55 o 
   5  14   1        0.86        0.17      3.47 o 
   6  14   1       32.67       33.54     26.32 o 
 -21   0   2        9.32       12.10      5.34 o 
 -20   0   2       40.83       50.72     12.41 o 
 -19   0   2      156.60      163.27     18.83 o 
 -18   0   2       54.42       33.94      8.25 o 
 -17   0   2      419.24      400.65     28.55 o 
 -16   0   2      160.55      152.20     15.28 o 
 -15   0   2       80.70       88.80     25.86 o 
 -14   0   2      287.94      283.45     19.81 o 
 -13   0   2      616.09      526.52     29.44 o 
 -12   0   2       59.14       53.30      4.10 o 
 -11   0   2      745.35      841.20     24.95 o 
 -10   0   2        9.02        6.52      1.40 o 
  -9   0   2     3665.52     3515.38     95.18 o 
  -8   0   2      605.53      555.15      9.96 o 
  -7   0   2        4.46        7.15      1.83 o 
  -6   0   2      463.59      427.98      7.66 o 
  -5   0   2       96.11       83.86      4.44 o 
  -4   0   2      291.18      298.37      7.46 o 
  -3   0   2    46224.76    45162.68   1860.43 o 
  -2   0   2     7222.43     7246.04    110.26 o 
  -1   0   2      481.40      571.06     12.49 o 
   0   0   2       33.46       44.10      3.60 o 
   1   0   2     5782.34     6114.56     49.11 o 
   2   0   2     4143.05     4388.06     56.02 o 
   3   0   2      612.97      628.31     20.05 o 
   4   0   2      921.43      895.65     11.60 o 
   5   0   2       75.58       91.39      9.26 o 
   6   0   2     4370.60     4612.44    181.33 o 
   7   0   2     2481.00     2321.10     58.49 o 
   8   0   2      286.28      349.60     17.88 o 
   9   0   2       17.59       19.19      3.46 o 
  10   0   2      573.56      593.03     26.25 o 
  11   0   2      695.51      600.46     47.81 o 
  12   0   2       19.93       37.44      8.39 o 
  13   0   2      311.19      281.88     11.50 o 
  14   0   2      362.72      381.87     21.89 o 
  15   0   2      261.41      281.16     17.94 o 
  16   0   2        1.50       21.01      6.51 o 
  17   0   2       11.29       22.12      6.43 o 
  18   0   2       39.71       55.92      9.16 o 
  19   0   2        1.03       13.59      4.37 o 
  20   0   2       46.93       54.00      8.32 o 
 -21   1   2        7.57       26.34      7.19 o 
 -20   1   2        1.84       21.94      6.38 o 
 -19   1   2       45.48       62.44     10.57 o 
 -18   1   2      144.15      181.20     20.35 o 
 -17   1   2      278.49      261.92      7.61 o 
 -16   1   2      219.51      199.00     11.14 o 
 -15   1   2      219.01      214.44     12.62 o 
 -14   1   2      251.83      237.09     10.07 o 
 -13   1   2      273.47      284.13     16.37 o 
 -12   1   2        3.45        6.35      2.26 o 
 -11   1   2        9.99        5.66      3.16 o 
 -10   1   2     1314.88     1318.51     32.45 o 
  -9   1   2     1033.83     1113.51     35.28 o 
  -8   1   2        5.22        6.24      0.95 o 
  -7   1   2       21.47       22.61      2.09 o 
  -6   1   2      997.27      869.36      7.25 o 
  -5   1   2      167.74      153.26      4.15 o 
  -4   1   2      227.55      203.76      5.04 o 
  -3   1   2     7974.28     8440.19     53.83 o 
  -2   1   2     4590.14     4319.21     32.14 o 
  -1   1   2     7234.60     7086.17     57.02 o 
   0   1   2     5825.17     6064.46     92.16 o 
   1   1   2    10017.22    10311.08     79.46 o 
   2   1   2       66.53       74.49      2.66 o 
   3   1   2      958.30      962.07     19.79 o 
   4   1   2     7772.86     7703.44     88.39 o 
   5   1   2     2938.16     2830.67     55.84 o 
   6   1   2     1458.13     1451.34     22.34 o 
   7   1   2      248.80      262.97      8.41 o 
   8   1   2     2295.84     2402.95     56.34 o 
   9   1   2       53.34       54.72      4.35 o 
  10   1   2        7.74       10.82      3.29 o 
  11   1   2     1020.61     1001.39     19.86 o 
  12   1   2     1613.18     1630.15     41.24 o 
  13   1   2       75.84       59.18      7.03 o 
  14   1   2      771.75      723.71     20.49 o 
  15   1   2       28.95       36.76      7.69 o 
  16   1   2      290.53      268.52      8.91 o 
  17   1   2       13.40       20.11      4.88 o 
  18   1   2       84.65      105.06     13.29 o 
  19   1   2       77.83       88.91      6.52 o 
  20   1   2       21.28       17.83      3.32 o 
 -21   2   2       24.51       17.00      5.58 o 
 -20   2   2       25.88       52.15     10.90 o 
 -19   2   2       57.93       59.64      7.20 o 
 -18   2   2        0.44       28.52      9.96 o 
 -17   2   2       69.07       71.38     11.58 o 
 -16   2   2       15.31       16.81      5.33 o 
 -15   2   2      151.65      198.28     20.85 o 
 -14   2   2      278.20      280.22     16.15 o 
 -13   2   2      590.38      525.57     22.77 o 
 -12   2   2       33.30       19.85      2.46 o 
 -11   2   2       83.51       88.79      4.79 o 
 -10   2   2      190.65      200.57      7.98 o 
  -9   2   2     1963.12     1853.59     34.61 o 
  -8   2   2      225.90      235.32      3.93 o 
  -7   2   2       37.97       47.46      1.80 o 
  -6   2   2     1317.02     1274.84     11.60 o 
  -5   2   2      200.53      178.92      4.56 o 
  -4   2   2     6582.72     6848.53     37.80 o 
  -3   2   2       67.46       71.94      2.32 o 
  -2   2   2    11198.14    11318.89     67.29 o 
  -1   2   2      736.19      755.30     10.74 o 
   0   2   2     1991.00     2030.17     36.82 o 
   1   2   2     3324.18     3331.04     41.30 o 
   2   2   2      139.36      117.72      3.24 o 
   3   2   2       36.76       24.96      2.54 o 
   4   2   2      687.57      646.04     18.70 o 
   5   2   2       63.03       58.25      2.64 o 
   6   2   2       56.21       28.76      2.59 o 
   7   2   2        0.29        5.49      1.78 o 
   8   2   2       87.60       91.44      7.13 o 
   9   2   2       37.33       31.43      3.02 o 
  10   2   2     1118.34     1083.57     23.19 o 
  11   2   2      241.34      252.28      9.93 o 
  12   2   2      444.66      406.51     12.32 o 
  13   2   2       76.20       65.80     10.44 o 
  14   2   2       49.71       65.50     13.89 o 
  15   2   2        7.50        7.44      2.71 o 
  16   2   2       15.67       22.13      4.13 o 
  17   2   2       76.53       80.40      8.10 o 
  18   2   2      115.30      128.12      7.39 o 
  19   2   2        2.68        5.03      2.78 o 
  20   2   2       27.77       32.70      6.82 o 
 -21   3   2       25.56       26.79     10.61 o 
 -20   3   2       44.61       45.20     27.85 o 
 -19   3   2       49.02       66.01      9.37 o 
 -18   3   2       34.66       37.73      4.62 o 
 -17   3   2      159.10      167.42     19.98 o 
 -16   3   2       42.81       48.10      5.97 o 
 -15   3   2       53.30       49.18      6.38 o 
 -14   3   2       26.35       25.37      3.40 o 
 -13   3   2      812.36      792.10     15.02 o 
 -12   3   2     1864.92     1789.12     61.29 o 
 -11   3   2      204.15      214.23      7.18 o 
 -10   3   2      266.41      245.34      5.50 o 
  -9   3   2        0.18        7.18      2.05 o 
  -8   3   2        4.73       12.29      1.79 o 
  -7   3   2      246.02      217.99      4.89 o 
  -6   3   2        4.68        7.63      1.20 o 
  -5   3   2      445.13      448.23      9.53 o 
  -4   3   2      448.03      472.43      8.51 o 
  -3   3   2    21665.99    22066.61    170.74 o 
  -2   3   2    14483.95    15193.30    115.76 o 
  -1   3   2      382.89      393.23     10.71 o 
   0   3   2       18.57       22.11      3.73 o 
   1   3   2      252.58      304.06      6.93 o 
   2   3   2      368.93      398.61      4.44 o 
   3   3   2      344.01      337.82      5.98 o 
   4   3   2     5921.93     6121.55     95.59 o 
   5   3   2     1987.84     2096.55     60.91 o 
   6   3   2      188.52      147.92      6.38 o 
   7   3   2       43.29       28.56      2.25 o 
   8   3   2      482.23      440.28     11.68 o 
   9   3   2       20.11       15.62      2.86 o 
  10   3   2      340.00      286.80      7.20 o 
  11   3   2      373.53      368.23     11.22 o 
  12   3   2      477.53      488.41     12.01 o 
  13   3   2        4.07       11.88      3.24 o 
  14   3   2        1.77        7.23      2.30 o 
  15   3   2      483.37      433.14     12.94 o 
  16   3   2       25.77       34.35      4.36 o 
  17   3   2        1.25       12.23      2.76 o 
  18   3   2       34.97       30.21      7.45 o 
  19   3   2       29.24       33.20      7.48 o 
  20   3   2       16.12        8.95      4.05 o 
 -21   4   2       18.95       18.14      8.19 o 
 -20   4   2       33.27       51.90     21.50 o 
 -19   4   2       32.62       29.87      6.88 o 
 -18   4   2        2.55       10.49      3.57 o 
 -17   4   2       64.05       67.46      5.30 o 
 -16   4   2      135.53      161.68      7.23 o 
 -15   4   2       97.43      115.25      7.09 o 
 -14   4   2        2.71       14.83      4.02 o 
 -13   4   2       24.84       25.73      3.53 o 
 -12   4   2       13.65       24.94      3.40 o 
 -11   4   2      189.62      168.58      8.46 o 
 -10   4   2       61.64       55.37      4.35 o 
  -9   4   2      775.62      713.89     16.48 o 
  -8   4   2      421.52      448.57      8.61 o 
  -7   4   2       83.79       79.27      3.53 o 
  -6   4   2      160.15      102.28      3.82 o 
  -5   4   2     2186.56     2204.77     22.39 o 
  -4   4   2     1421.12     1457.56     21.26 o 
  -3   4   2      978.88      960.87     11.91 o 
  -2   4   2       74.56       56.07      3.04 o 
  -1   4   2       25.11       41.42      2.25 o 
   0   4   2      333.05      327.15     10.27 o 
   1   4   2      814.75      753.92     10.25 o 
   2   4   2        9.09        6.64      1.24 o 
   3   4   2      147.91      130.07      5.73 o 
   4   4   2     1677.42     1761.91     43.34 o 
   5   4   2     4213.22     4479.49     98.72 o 
   6   4   2       19.62       18.80      2.95 o 
   7   4   2      101.15       72.48      4.53 o 
   8   4   2      164.83      160.28      9.32 o 
   9   4   2        1.30       13.38      3.06 o 
  10   4   2      699.12      651.13     19.64 o 
  11   4   2      356.84      320.40     16.20 o 
  12   4   2      288.22      290.00     15.46 o 
  13   4   2        0.53        9.51      2.68 o 
  14   4   2      251.61      277.81     10.82 o 
  15   4   2      122.98      135.29      6.23 o 
  16   4   2       11.82       16.96      3.76 o 
  17   4   2       64.52       76.80      5.84 o 
  18   4   2       84.89       85.13     11.96 o 
  19   4   2        4.21       11.24      3.21 o 
 -20   5   2       47.51       72.13     17.65 o 
 -19   5   2       21.20       30.17      7.29 o 
 -18   5   2       62.38       65.03      4.99 o 
 -17   5   2      121.12      127.96      9.96 o 
 -16   5   2       47.07       55.19      7.32 o 
 -15   5   2       11.79       14.89      3.20 o 
 -14   5   2        0.73        7.19      2.15 o 
 -13   5   2       10.20        7.82      2.17 o 
 -12   5   2        3.44        7.67      3.16 o 
 -11   5   2      415.25      392.30     10.08 o 
 -10   5   2      871.29      809.51     19.87 o 
  -9   5   2        5.87       10.63      3.35 o 
  -8   5   2        1.37        6.60      1.50 o 
  -7   5   2      138.11      133.49      6.23 o 
  -6   5   2       95.82      104.58      4.41 o 
  -5   5   2     1018.68      981.15     15.78 o 
  -4   5   2      188.15      144.14      4.84 o 
  -3   5   2      222.79      147.46      5.15 o 
  -2   5   2        0.01        4.19      2.17 o 
  -1   5   2       10.88        8.40      1.63 o 
   0   5   2       22.94       19.97      2.17 o 
   1   5   2      217.52      166.26      7.74 o 
   2   5   2      440.12      439.84     11.97 o 
   3   5   2     1289.21     1395.13     31.35 o 
   4   5   2     1182.92     1122.07     34.79 o 
   5   5   2      103.75       84.35      5.50 o 
   6   5   2      974.14     1107.54     23.56 o 
   7   5   2      613.24      683.68     60.07 o 
   8   5   2       95.75       83.79      5.69 o 
   9   5   2      188.96      181.93     11.53 o 
  10   5   2       34.61       45.47      4.94 o 
  11   5   2        1.63       18.10      3.68 o 
  12   5   2      566.44      572.48     14.52 o 
  13   5   2      211.98      195.11      8.32 o 
  14   5   2        6.10       12.55      5.34 o 
  15   5   2        1.13       15.64      3.26 o 
  16   5   2       26.62       18.52      4.58 o 
  17   5   2        1.74        6.41      3.70 o 
  18   5   2       12.60       25.35      7.45 o 
  19   5   2        5.42        7.31      2.99 o 
 -19   6   2       14.78       14.14      4.54 o 
 -18   6   2       11.70       11.00      3.39 o 
 -17   6   2       14.86       15.74      6.43 o 
 -16   6   2      129.96      132.23      7.48 o 
 -15   6   2       55.94       68.71      6.80 o 
 -14   6   2        7.03       12.42      2.81 o 
 -13   6   2       17.33       21.59      3.19 o 
 -12   6   2       25.30       29.97      3.55 o 
 -11   6   2      278.40      282.97     11.56 o 
 -10   6   2      720.78      759.20     24.79 o 
  -9   6   2      370.22      357.83     13.19 o 
  -8   6   2        8.17        8.20      1.76 o 
  -7   6   2       40.54       32.41      5.17 o 
  -6   6   2       53.65       44.00      4.04 o 
  -5   6   2      226.97      208.19      9.41 o 
  -4   6   2      171.13      193.56      8.16 o 
  -3   6   2      773.15      802.57     20.69 o 
  -2   6   2      218.73      207.14      9.70 o 
  -1   6   2        0.61       11.46      2.76 o 
   0   6   2       28.80       25.80      1.78 o 
   1   6   2      181.34      155.65      7.63 o 
   2   6   2       40.19       37.43      3.04 o 
   3   6   2       25.51       24.25      2.82 o 
   4   6   2      359.96      388.36     22.22 o 
   5   6   2      806.33      794.62     33.40 o 
   6   6   2      197.40      194.32     10.53 o 
   7   6   2      534.74      521.25     30.55 o 
   8   6   2      153.99      146.37     12.84 o 
   9   6   2      122.65      129.96     10.06 o 
  10   6   2       61.18       58.59      5.09 o 
  11   6   2       23.68       29.05      5.47 o 
  12   6   2        0.84        9.29      4.51 o 
  13   6   2       13.94       17.21      4.14 o 
  14   6   2      396.00      388.90     14.18 o 
  15   6   2      156.79      182.20      7.30 o 
  16   6   2        0.00        6.60      2.20 o 
  17   6   2        2.32        8.84      2.29 o 
  18   6   2       13.28       20.43      4.84 o 
 -19   7   2       18.93        9.22      4.12 o 
 -18   7   2       13.88        6.89      2.94 o 
 -17   7   2       12.21       12.38      3.00 o 
 -16   7   2       20.65       20.26     12.35 o 
 -15   7   2      116.71      134.63     15.76 o 
 -14   7   2       37.70       34.54      4.06 o 
 -13   7   2      151.70      143.64      5.53 o 
 -12   7   2        1.39       14.77      4.59 o 
 -11   7   2      135.52      162.57      9.56 o 
 -10   7   2       80.04       84.25      6.98 o 
  -9   7   2       82.06       75.46      6.32 o 
  -8   7   2       39.87       43.75      4.84 o 
  -7   7   2       32.74       33.16      2.65 o 
  -6   7   2      187.06      195.15     10.50 o 
  -5   7   2        8.02        9.60      1.80 o 
  -4   7   2       71.03       74.14      7.18 o 
  -3   7   2        2.68        7.31      4.28 o 
  -2   7   2       36.16       38.07      4.21 o 
  -1   7   2       57.22       47.80      4.08 o 
   0   7   2      154.61      191.01     11.53 o 
   1   7   2      200.59      221.18      8.62 o 
   2   7   2      312.66      320.77     17.01 o 
   3   7   2      131.59      132.49      6.99 o 
   4   7   2       17.21       24.48      5.92 o 
   5   7   2       72.89       69.17      7.54 o 
   6   7   2        1.24        8.25      1.85 o 
   7   7   2       64.47       69.27      6.20 o 
   8   7   2      107.02       98.03     11.40 o 
   9   7   2        0.44        8.75      2.52 o 
  10   7   2       50.52       43.20      4.94 o 
  11   7   2        0.52       11.95      3.58 o 
  12   7   2       15.77       10.38      2.71 o 
  13   7   2       65.79       65.68      6.90 o 
  14   7   2       25.49       18.12      5.22 o 
  15   7   2       84.56       83.44      5.55 o 
  16   7   2       17.60       13.75      2.93 o 
  17   7   2        5.00        8.73      2.31 o 
  18   7   2       14.26       11.02      5.01 o 
 -18   8   2        0.36        6.46      2.62 o 
 -17   8   2        0.01        7.43      2.63 o 
 -16   8   2        0.68        7.99      3.06 o 
 -15   8   2       12.26       13.07      3.69 o 
 -14   8   2       34.30       40.14      8.96 o 
 -13   8   2       66.62       78.41      6.39 o 
 -12   8   2        2.98       11.24      2.81 o 
 -11   8   2        9.68       17.90      3.20 o 
 -10   8   2      641.14      650.62     20.70 o 
  -9   8   2       91.17       96.43      6.32 o 
  -8   8   2        0.00        9.75      3.71 o 
  -7   8   2      180.45      168.60     11.92 o 
  -6   8   2       81.22       66.67      5.76 o 
  -5   8   2       32.04       24.91      3.44 o 
  -4   8   2       44.37       34.59      2.34 o 
  -3   8   2      248.34      243.78      9.59 o 
  -2   8   2       27.39       32.76      5.92 o 
  -1   8   2      422.55      445.89     23.19 o 
   0   8   2       35.09       31.00      7.13 o 
   1   8   2       65.79       65.45      3.85 o 
   2   8   2        0.25       15.69      6.43 o 
   3   8   2       41.52       41.88      4.31 o 
   4   8   2       73.12       79.52      5.67 o 
   5   8   2        4.69        6.48      1.80 o 
   6   8   2       52.70       54.12      4.67 o 
   7   8   2      170.07      167.12     11.75 o 
   8   8   2       28.43       32.04      3.82 o 
   9   8   2      152.99      157.02     16.07 o 
  10   8   2        0.17       10.56      3.69 o 
  11   8   2       15.56       12.15      3.59 o 
  12   8   2        1.04        9.47      3.20 o 
  13   8   2       27.64       28.64      5.34 o 
  14   8   2        1.89        7.34      2.15 o 
  15   8   2        0.79        6.83      2.93 o 
  16   8   2        9.81       11.90      2.73 o 
  17   8   2        4.68        9.37      2.57 o 
 -17   9   2        5.89       16.27      4.58 o 
 -16   9   2        1.79        7.42      2.75 o 
 -15   9   2        0.28        4.66      2.50 o 
 -14   9   2       27.94       21.13      3.60 o 
 -13   9   2        4.61        9.84      5.05 o 
 -12   9   2        0.03        8.96      2.39 o 
 -11   9   2       26.27       11.37      2.90 o 
 -10   9   2       10.82       13.95      2.90 o 
  -9   9   2       16.10       14.80      5.92 o 
  -8   9   2        7.92        9.51      2.10 o 
  -7   9   2        7.66        7.85      1.76 o 
  -6   9   2        2.10       11.13      3.06 o 
  -5   9   2       34.62       27.30      3.22 o 
  -4   9   2      116.42       95.66     13.63 o 
  -3   9   2       11.44       12.30      3.18 o 
  -2   9   2      275.09      282.63     13.43 o 
  -1   9   2        6.86       15.73      6.70 o 
   0   9   2        0.01        4.66      4.33 o 
   1   9   2       57.61       46.26      3.86 o 
   2   9   2       39.20       43.87      5.42 o 
   3   9   2       16.35       19.66      7.21 o 
   4   9   2      583.53      624.38     57.34 o 
   5   9   2      345.33      339.92     16.90 o 
   6   9   2       73.54       61.66      8.23 o 
   7   9   2        0.66        9.88      2.46 o 
   8   9   2       28.03       39.41      4.20 o 
   9   9   2        8.87        9.22      4.20 o 
  10   9   2        5.33       14.74      4.15 o 
  11   9   2        3.07        8.22      3.57 o 
  12   9   2        0.23        9.23      2.54 o 
  13   9   2        0.97        8.51      3.59 o 
  14   9   2       26.49       26.04      4.03 o 
  15   9   2        0.28        5.63      2.94 o 
  16   9   2        8.26       15.58      3.80 o 
 -15  10   2        1.14        9.46      3.35 o 
 -14  10   2        5.39        6.48      2.26 o 
 -13  10   2        0.25        5.48      1.94 o 
 -12  10   2       12.95       10.00      3.09 o 
 -11  10   2        5.56        9.06      4.94 o 
 -10  10   2        5.32        9.81      2.37 o 
  -9  10   2        1.12        5.01      1.98 o 
  -8  10   2        3.81        8.50      3.18 o 
  -7  10   2        2.67        3.70      2.24 o 
  -6  10   2        4.48        9.61      4.22 o 
  -5  10   2       53.94       56.20      8.65 o 
  -4  10   2       66.95       51.55      4.71 o 
  -3  10   2        7.08        7.75      3.35 o 
  -2  10   2       75.00       60.80      6.63 o 
  -1  10   2       21.19       15.51      3.62 o 
   0  10   2       62.28       64.95      9.50 o 
   1  10   2        2.21        7.04      4.35 o 
   2  10   2       37.51       27.48      3.54 o 
   3  10   2        0.18       18.16     10.74 o 
   4  10   2       12.60        4.37      2.51 o 
   5  10   2       69.90       57.94      5.51 o 
   6  10   2        0.19        7.95      2.31 o 
   7  10   2      317.29      302.84     16.16 o 
   8  10   2       83.67       68.35      6.15 o 
   9  10   2       21.23       30.63      4.59 o 
  10  10   2       10.57        9.43      3.35 o 
  11  10   2       15.11       14.66      4.71 o 
  12  10   2       33.93       28.85      4.37 o 
  13  10   2       74.89       80.13      7.22 o 
  14  10   2       10.02       19.58      4.55 o 
 -14  11   2       24.76       29.45     13.56 o 
 -13  11   2        7.79        5.68      3.18 o 
 -12  11   2        0.58        7.38      5.22 o 
 -11  11   2       15.84        9.88      5.26 o 
 -10  11   2       29.56       26.54      6.93 o 
  -9  11   2       72.02       68.61      7.60 o 
  -8  11   2        5.03       11.18      4.04 o 
  -7  11   2        0.07        9.45      3.15 o 
  -6  11   2       18.78       22.70      4.57 o 
  -5  11   2        3.66       17.67      7.54 o 
  -4  11   2       10.70       10.00      3.10 o 
  -3  11   2       36.56       26.07      4.71 o 
  -2  11   2        2.99        2.82      2.61 o 
  -1  11   2        7.95       14.12      4.19 o 
   0  11   2       18.23       14.56      3.69 o 
   1  11   2       32.81       50.44      7.22 o 
   2  11   2       16.34       21.31      4.75 o 
   3  11   2       26.58       37.09      5.68 o 
   4  11   2        0.08        8.83      4.00 o 
   5  11   2       19.01       21.68      4.26 o 
   6  11   2       19.32       20.15      6.40 o 
   7  11   2       15.64       11.64      3.03 o 
   8  11   2        2.28        7.16      3.48 o 
   9  11   2        4.39        9.98      3.21 o 
  10  11   2        0.03        8.69      2.98 o 
  11  11   2        5.16        2.37      2.50 o 
  12  11   2        1.26       14.43      4.36 o 
  13  11   2        1.30        6.49      3.04 o 
 -12  12   2        2.96        7.42      2.98 o 
 -11  12   2       36.61       43.55      6.16 o 
 -10  12   2       24.67       27.68      4.56 o 
  -9  12   2        3.02        9.90      4.08 o 
  -8  12   2       30.39       23.86      4.13 o 
  -7  12   2        1.03        1.38      1.56 o 
  -6  12   2        3.70       11.38      3.37 o 
  -5  12   2        0.26        6.73      3.66 o 
  -4  12   2        1.32        5.98      3.54 o 
  -3  12   2       10.06       17.33      4.32 o 
  -2  12   2        0.00       16.90      4.31 o 
  -1  12   2       18.10       20.14      3.98 o 
   0  12   2        0.55       11.62      6.85 o 
   1  12   2        7.50       16.25      4.18 o 
   2  12   2       48.44       38.59      4.80 o 
   3  12   2      110.98       88.96      7.32 o 
   4  12   2       14.20       14.91      8.84 o 
   5  12   2      105.32      114.08      8.78 o 
   6  12   2       12.53       12.71      7.77 o 
   7  12   2        5.27       11.43      3.45 o 
   8  12   2       31.82       38.39      5.94 o 
   9  12   2        0.21        8.87      2.95 o 
  10  12   2        2.08        4.01      2.50 o 
  11  12   2        6.04        9.29      3.19 o 
 -10  13   2       25.14       44.37     20.95 o 
  -9  13   2       37.17       28.80      5.00 o 
  -8  13   2        3.14       10.95      3.01 o 
  -7  13   2        0.46        2.16      2.10 o 
  -6  13   2        0.22        7.05      2.55 o 
  -5  13   2       12.70       11.35      6.86 o 
  -4  13   2        0.33        8.27      7.77 o 
  -3  13   2       20.58       25.12      8.60 o 
  -2  13   2       81.17       78.00      9.95 o 
  -1  13   2       20.90       18.17      7.13 o 
   0  13   2        6.47        8.81      3.20 o 
   1  13   2        9.98       19.89      5.07 o 
   2  13   2        2.30        9.25      3.48 o 
   3  13   2       43.20       41.25      6.95 o 
   4  13   2      274.80      250.60     15.05 o 
   5  13   2      102.31      101.83     14.18 o 
   6  13   2        8.64       10.09      3.26 o 
   7  13   2        2.82        7.59      2.94 o 
   8  13   2        0.97        4.48      2.47 o 
  -6  14   2        1.82       17.02      6.43 o 
  -5  14   2        1.86       13.49      4.12 o 
  -4  14   2        3.83        7.92      6.10 o 
  -3  14   2       15.70        8.97      3.97 o 
  -2  14   2        2.92        3.34      3.71 o 
  -1  14   2       32.28       48.08      8.24 o 
   0  14   2        9.19       13.54      9.73 o 
   1  14   2        1.14        7.06      8.81 o 
   2  14   2        3.91        9.93      4.31 o 
   3  14   2        1.80       11.20      4.70 o 
   4  14   2        0.56        4.82      3.45 o 
   5  14   2       44.95       44.76     10.39 o 
 -21   1   3        8.03        9.45      6.16 o 
 -20   1   3        8.27       22.95      5.81 o 
 -19   1   3        9.58        7.47      3.40 o 
 -18   1   3        1.19       12.26      7.19 o 
 -17   1   3       76.81       84.75     13.10 o 
 -16   1   3      168.58      179.86      8.54 o 
 -15   1   3      249.15      233.69      8.97 o 
 -14   1   3      867.55      831.11     44.04 o 
 -13   1   3        9.12       15.16      2.39 o 
 -12   1   3       20.83       17.16      1.35 o 
 -11   1   3      816.79      796.18     23.22 o 
 -10   1   3       20.02       12.34      2.44 o 
  -9   1   3       81.87      105.66      5.70 o 
  -8   1   3       61.30       57.99      3.51 o 
  -7   1   3      181.41      195.67      7.00 o 
  -6   1   3      789.74      818.67      9.12 o 
  -5   1   3     6245.21     6259.92     62.00 o 
  -4   1   3     1015.09     1097.13     18.33 o 
  -3   1   3     2442.68     2582.68     26.83 o 
  -2   1   3     3790.64     3986.92     34.54 o 
  -1   1   3      285.45      322.66     11.73 o 
   0   1   3      134.81      105.39      4.98 o 
   1   1   3     1723.51     1785.20     22.26 o 
   2   1   3      285.18      336.63      8.35 o 
   3   1   3       47.11       35.72      2.83 o 
   4   1   3      516.86      572.83      9.92 o 
   5   1   3       67.40       65.40      2.52 o 
   6   1   3      134.21      149.40     14.30 o 
   7   1   3       89.10       94.54      5.54 o 
   8   1   3       63.40       49.81      4.35 o 
   9   1   3       51.06       54.71      4.27 o 
  10   1   3      156.48      151.02     10.32 o 
  11   1   3      631.06      607.57     18.70 o 
  12   1   3       10.17       14.17      3.11 o 
  13   1   3      789.41      759.32     20.47 o 
  14   1   3      217.13      210.75     13.10 o 
  15   1   3       57.19       57.34      8.77 o 
  16   1   3        3.12        7.96      3.09 o 
  17   1   3        1.04        3.81      2.26 o 
  18   1   3        0.04       12.59      3.33 o 
  19   1   3        4.55       12.44      3.05 o 
  20   1   3        4.82        9.42      3.16 o 
 -21   2   3        9.29       11.65      9.60 o 
 -20   2   3       41.07       43.62      8.75 o 
 -19   2   3        5.84       13.07      4.13 o 
 -18   2   3       11.75       15.00      4.60 o 
 -17   2   3        8.09       15.46      9.31 o 
 -16   2   3       30.55       24.56      4.36 o 
 -15   2   3       91.06       82.86      6.17 o 
 -14   2   3      223.05      198.91     11.36 o 
 -13   2   3       16.76       18.96      2.53 o 
 -12   2   3       52.18       54.88      6.09 o 
 -11   2   3      107.91      100.16      8.34 o 
 -10   2   3        0.14        4.48      1.94 o 
  -9   2   3       39.03       40.66      2.81 o 
  -8   2   3       75.81       93.40      3.38 o 
  -7   2   3        0.05        6.59      2.24 o 
  -6   2   3       23.83       14.43      1.36 o 
  -5   2   3      212.91      207.53      5.65 o 
  -4   2   3     1799.51     1802.42     15.89 o 
  -3   2   3      163.07      157.21      4.06 o 
  -2   2   3      121.01      120.43      3.48 o 
  -1   2   3       47.33       48.11      2.59 o 
   0   2   3       54.79       57.46      3.26 o 
   1   2   3       55.80       59.86      3.18 o 
   2   2   3      161.67      151.20      5.67 o 
   3   2   3      510.68      484.10     11.35 o 
   4   2   3     2804.37     2730.04     77.69 o 
   5   2   3      751.43      778.44     14.62 o 
   6   2   3      360.56      406.17      8.95 o 
   7   2   3      115.14      128.72      6.70 o 
   8   2   3       30.33       37.56      3.70 o 
   9   2   3       79.50       86.01      5.83 o 
  10   2   3       95.46       86.55      5.85 o 
  11   2   3       60.89       68.18      6.26 o 
  12   2   3      306.45      290.16      8.70 o 
  13   2   3      126.62      125.62      8.16 o 
  14   2   3       17.70       20.97      4.49 o 
  15   2   3       12.78       17.01      4.52 o 
  16   2   3       16.34       17.06      3.27 o 
  17   2   3       18.31       29.05      4.86 o 
  18   2   3        0.02        3.44      2.59 o 
  19   2   3        0.72        6.19      3.82 o 
 -21   3   3       42.78       36.76      6.68 o 
 -20   3   3        0.00        7.41      6.63 o 
 -19   3   3       21.70       10.26      5.11 o 
 -18   3   3       34.30       49.33      8.52 o 
 -17   3   3        5.18        6.70      3.69 o 
 -16   3   3       68.48       61.54      7.75 o 
 -15   3   3      103.87      113.25     12.67 o 
 -14   3   3      128.24      123.01     10.51 o 
 -13   3   3       72.73       53.12      6.76 o 
 -12   3   3      732.93      696.06     20.23 o 
 -11   3   3      843.44      853.28     17.47 o 
 -10   3   3        0.21        5.70      1.52 o 
  -9   3   3      234.65      241.92      8.95 o 
  -8   3   3      313.78      300.42      8.72 o 
  -7   3   3     1066.10     1065.05     17.88 o 
  -6   3   3        2.73        6.18      1.80 o 
  -5   3   3       28.02       28.39      1.68 o 
  -4   3   3     6421.38     6560.13     68.75 o 
  -3   3   3     1645.61     1603.00     16.85 o 
  -2   3   3      130.25      106.18      5.15 o 
  -1   3   3       89.40       98.00      7.10 o 
   0   3   3      570.35      622.24     12.52 o 
   1   3   3      132.48      141.68      4.30 o 
   2   3   3      164.93      157.90      4.90 o 
   3   3   3      502.12      483.30      8.12 o 
   4   3   3     1842.05     1991.63     48.08 o 
   5   3   3     3921.22     4366.97    111.64 o 
   6   3   3      160.05      167.22      7.30 o 
   7   3   3      117.04      126.50      6.77 o 
   8   3   3       59.44       50.00      4.71 o 
   9   3   3       32.60       31.08      4.79 o 
  10   3   3      137.35      153.50     13.61 o 
  11   3   3      189.04      182.37     10.75 o 
  12   3   3       63.55       69.63      6.51 o 
  13   3   3       53.78       59.73      7.67 o 
  14   3   3        0.03       11.82      3.30 o 
  15   3   3       94.51      102.56      6.87 o 
  16   3   3        9.29        6.37      2.60 o 
  17   3   3       13.83       11.46      4.02 o 
  18   3   3       40.82       43.53      6.05 o 
  19   3   3        5.94        5.56      2.48 o 
 -20   4   3       40.33       46.64      7.23 o 
 -19   4   3        9.50        9.71      5.55 o 
 -18   4   3        5.11       10.15     12.56 o 
 -17   4   3       24.97       31.65      6.95 o 
 -16   4   3        0.10        8.62      3.06 o 
 -15   4   3        9.36       11.44      3.15 o 
 -14   4   3      118.45      113.92      8.16 o 
 -13   4   3       48.86       34.89      5.55 o 
 -12   4   3      145.59      132.81      7.92 o 
 -11   4   3      343.72      326.09     11.46 o 
 -10   4   3       80.67       67.91      4.00 o 
  -9   4   3      184.03      159.13      9.42 o 
  -8   4   3       24.40       16.52      1.63 o 
  -7   4   3        2.17        5.15      1.30 o 
  -6   4   3      217.22      205.59      5.29 o 
  -5   4   3     4070.80     4255.74     62.33 o 
  -4   4   3       85.43       85.46      3.28 o 
  -3   4   3     1642.37     1699.90     28.26 o 
  -2   4   3       43.00       39.38      5.97 o 
  -1   4   3      179.47      207.16     23.43 o 
   0   4   3      769.29      788.90     23.52 o 
   1   4   3       26.23       27.21      4.41 o 
   2   4   3     1655.93     1678.83     26.90 o 
   3   4   3       13.05       13.38      1.72 o 
   4   4   3      221.09      279.58      7.94 o 
   5   4   3       31.60       30.03      3.12 o 
   6   4   3       40.30       28.89      2.76 o 
   7   4   3        3.20        4.26      2.09 o 
   8   4   3       45.93       38.62      4.57 o 
   9   4   3      885.97      847.75     15.81 o 
  10   4   3       39.83       45.66      4.80 o 
  11   4   3       97.77       97.49      7.16 o 
  12   4   3       83.93       89.95      7.32 o 
  13   4   3      158.10      166.19     10.42 o 
  14   4   3       68.03       50.97      5.94 o 
  15   4   3       14.32       19.03      3.48 o 
  16   4   3       24.77       29.68      4.60 o 
  17   4   3       28.11       19.70      4.05 o 
  18   4   3       10.21       10.66      2.89 o 
  19   4   3        2.11        5.23      3.63 o 
 -20   5   3       22.22       24.16      6.68 o 
 -19   5   3       26.71       28.16      7.36 o 
 -18   5   3       60.53       61.02      8.13 o 
 -17   5   3       39.96       46.65      6.40 o 
 -16   5   3       31.87       34.40      4.89 o 
 -15   5   3       23.28       31.53      4.92 o 
 -14   5   3      129.43      143.45     13.59 o 
 -13   5   3      132.03      104.65      7.63 o 
 -12   5   3      131.78      130.96      9.25 o 
 -11   5   3      570.44      550.08     10.94 o 
 -10   5   3        0.08        9.95      2.52 o 
  -9   5   3       15.68       20.92      2.66 o 
  -8   5   3      327.66      297.58     12.01 o 
  -7   5   3      118.05      121.82      5.79 o 
  -6   5   3       63.23       58.55      4.14 o 
  -5   5   3      779.00      845.53     20.08 o 
  -4   5   3    10887.66    11102.79    248.31 o 
  -3   5   3      225.99      201.41     11.23 o 
  -2   5   3      265.31      222.73      7.08 o 
  -1   5   3      219.08      207.93     21.82 o 
   0   5   3       15.21       23.69      5.21 o 
   1   5   3      213.57      212.92      7.59 o 
   2   5   3      673.43      755.43     17.12 o 
   3   5   3      646.52      667.13     24.55 o 
   4   5   3      798.09      783.34     28.99 o 
   5   5   3      654.78      612.14     19.37 o 
   6   5   3      179.86      151.32      7.82 o 
   7   5   3       63.25       69.01      8.85 o 
   8   5   3      214.06      194.40     12.36 o 
   9   5   3       70.62       82.39      7.49 o 
  10   5   3        1.37       14.71      7.49 o 
  11   5   3      851.66      792.19     30.09 o 
  12   5   3       61.68       68.62      9.57 o 
  13   5   3      314.95      289.88     15.10 o 
  14   5   3      141.38      120.07     11.52 o 
  15   5   3       48.99       69.87     11.30 o 
  16   5   3        8.82       12.89      2.84 o 
  17   5   3        3.89        7.95      5.82 o 
  18   5   3       34.41       29.74      9.14 o 
 -19   6   3        1.17        8.29      3.72 o 
 -18   6   3       15.10       21.75      5.53 o 
 -17   6   3      131.63      133.72      9.86 o 
 -16   6   3       31.10       41.92      7.43 o 
 -15   6   3       45.41       36.17      8.59 o 
 -14   6   3       70.23       89.88      7.28 o 
 -13   6   3       43.38       52.14      4.92 o 
 -12   6   3      623.44      598.46     16.86 o 
 -11   6   3      279.30      293.27      9.35 o 
 -10   6   3      512.53      504.17     22.08 o 
  -9   6   3       74.21       68.16      6.98 o 
  -8   6   3      517.78      460.42     12.57 o 
  -7   6   3      444.93      414.09     13.77 o 
  -6   6   3      248.59      234.10      9.54 o 
  -5   6   3     3205.09     3158.24     74.94 o 
  -4   6   3      813.20      811.29     19.66 o 
  -3   6   3        0.44        9.40      4.12 o 
  -2   6   3       42.69      101.24     28.04 o 
  -1   6   3      392.29      403.87     18.61 o 
   0   6   3      320.20      378.77     15.37 o 
   1   6   3       14.39       11.57      3.04 o 
   2   6   3     1229.43     1286.75     29.01 o 
   3   6   3      185.68      173.06      8.77 o 
   4   6   3       66.11       97.48      8.21 o 
   5   6   3      426.36      366.31     11.35 o 
   6   6   3       98.52       82.17      4.68 o 
   7   6   3      232.47      210.97     14.75 o 
   8   6   3      118.10      119.29      9.59 o 
   9   6   3     1329.31     1255.17     26.00 o 
  10   6   3       64.68       57.57      5.58 o 
  11   6   3       20.64       20.55      6.36 o 
  12   6   3      417.23      378.70     13.92 o 
  13   6   3       95.90      137.87      9.34 o 
  14   6   3       69.95       76.39      5.89 o 
  15   6   3        3.28       15.04      3.41 o 
  16   6   3       43.77       54.61      6.02 o 
  17   6   3       51.00       49.21      4.93 o 
  18   6   3       29.64       25.83      4.48 o 
 -19   7   3       51.00       44.70      8.14 o 
 -18   7   3       74.26       72.29      9.50 o 
 -17   7   3       14.98       18.77      4.08 o 
 -16   7   3       14.42       20.09      4.16 o 
 -15   7   3      102.81      109.61      5.54 o 
 -14   7   3       34.98       37.98     12.64 o 
 -13   7   3       40.88       34.37      4.32 o 
 -12   7   3      177.87      162.26     10.62 o 
 -11   7   3      834.09      851.36     12.45 o 
 -10   7   3        4.23       10.64      2.81 o 
  -9   7   3        0.10       14.13      3.02 o 
  -8   7   3      179.76      151.35      9.02 o 
  -7   7   3       24.97       20.23      4.76 o 
  -6   7   3        0.19        5.10      1.98 o 
  -5   7   3       31.43       41.51      3.28 o 
  -4   7   3      164.33      161.42     12.33 o 
  -3   7   3       11.41       22.63      6.66 o 
  -2   7   3      235.90      254.43     16.00 o 
  -1   7   3        7.43       14.32      5.78 o 
   0   7   3       12.71       20.15      4.17 o 
   1   7   3       50.37       48.50      4.68 o 
   2   7   3        3.50        5.56      1.67 o 
   3   7   3        0.05        3.20      2.74 o 
   4   7   3        3.31       13.82      4.15 o 
   5   7   3        0.28        6.68      4.31 o 
   6   7   3      112.95      119.49      8.22 o 
   7   7   3       57.12       64.77      8.81 o 
   8   7   3      308.35      276.65     21.11 o 
   9   7   3        5.44        9.99      2.33 o 
  10   7   3       42.19       34.08      6.71 o 
  11   7   3     1065.98     1002.39     32.04 o 
  12   7   3       41.24       29.28      3.87 o 
  13   7   3        0.00        5.34      3.13 o 
  14   7   3        2.20        7.22      2.27 o 
  15   7   3       81.40       60.66      9.95 o 
  16   7   3        0.02        9.84      2.72 o 
  17   7   3        8.04       11.51      3.37 o 
 -18   8   3        0.32        8.73      4.20 o 
 -17   8   3       79.75       55.04     11.10 o 
 -16   8   3        4.35        8.23      4.37 o 
 -15   8   3        0.06        5.71      2.30 o 
 -14   8   3       82.59       82.10      6.51 o 
 -13   8   3      107.53      114.31      5.71 o 
 -12   8   3       22.04       27.47      4.67 o 
 -11   8   3       18.94       39.62     12.42 o 
 -10   8   3       62.76       57.48      6.57 o 
  -9   8   3       35.73       21.02      3.26 o 
  -8   8   3       10.69       14.63      2.78 o 
  -7   8   3      563.98      518.97     12.04 o 
  -6   8   3      179.23      170.76     10.73 o 
  -5   8   3      769.71      679.22     34.69 o 
  -4   8   3       13.98       12.95      8.94 o 
  -3   8   3       86.16      107.03     10.25 o 
  -2   8   3      344.63      317.74     13.53 o 
  -1   8   3      369.81      370.53     14.79 o 
   0   8   3      233.11      271.53     18.40 o 
   1   8   3       64.93      116.27     19.89 o 
   2   8   3     1489.46     1450.57     71.67 o 
   3   8   3      591.75      612.25     28.54 o 
   4   8   3       11.77        8.43      2.80 o 
   5   8   3      778.83      716.43     30.60 o 
   6   8   3      541.22      568.55     18.58 o 
   7   8   3      166.05      163.54      9.76 o 
   8   8   3        0.05       12.50      3.66 o 
   9   8   3       93.25       86.79      7.49 o 
  10   8   3       48.11       49.26      7.92 o 
  11   8   3        1.19        8.52      2.63 o 
  12   8   3      134.73      117.66      5.14 o 
  13   8   3       45.76       45.59      5.63 o 
  14   8   3       23.15       29.69      4.26 o 
  15   8   3        0.32        6.80      4.59 o 
  16   8   3       14.87       15.97      3.63 o 
 -17   9   3        1.52       10.42      3.52 o 
 -16   9   3       42.05       45.89      6.60 o 
 -15   9   3      109.44       97.26      7.85 o 
 -14   9   3       18.96       15.40      3.60 o 
 -13   9   3        3.45        8.55      1.97 o 
 -12   9   3       82.29       76.22      3.88 o 
 -11   9   3      279.31      291.36     10.87 o 
 -10   9   3        2.63        6.44      2.65 o 
  -9   9   3       16.02       13.51      3.30 o 
  -8   9   3       66.66       70.83      7.94 o 
  -7   9   3      118.49      124.99      9.80 o 
  -6   9   3       32.00       33.81      3.98 o 
  -5   9   3        0.05        9.50      3.94 o 
  -4   9   3      368.53      388.54     21.34 o 
  -3   9   3        0.17       27.57     13.48 o 
  -2   9   3       59.23       87.25      7.99 o 
  -1   9   3       79.59       63.66     12.93 o 
   0   9   3      198.26      226.80      9.19 o 
   1   9   3       57.39       64.65      7.41 o 
   2   9   3      120.00      117.04     11.00 o 
   3   9   3      561.68      633.35     52.48 o 
   4   9   3      459.68      467.50     17.76 o 
   5   9   3      156.68      161.70     12.31 o 
   6   9   3       19.19       15.22      2.63 o 
   7   9   3       70.39       65.64      5.92 o 
   8   9   3      112.01      111.34      4.97 o 
   9   9   3        0.40        9.23      2.36 o 
  10   9   3        1.61        7.08      3.83 o 
  11   9   3       51.74       55.05      5.74 o 
  12   9   3        1.94       13.10      3.60 o 
  13   9   3        0.11        6.30      2.17 o 
  14   9   3        8.10        9.80      2.56 o 
  15   9   3       93.77       87.34      9.12 o 
 -15  10   3       11.80       13.91      4.85 o 
 -14  10   3       18.15       21.94     12.24 o 
 -13  10   3       53.64       38.66      7.11 o 
 -12  10   3      100.80       91.10      7.05 o 
 -11  10   3        2.85        5.54      2.48 o 
 -10  10   3      135.72      155.54      9.82 o 
  -9  10   3       12.25        8.26      2.73 o 
  -8  10   3        0.54       13.34      3.21 o 
  -7  10   3       57.33       42.27      5.96 o 
  -6  10   3        0.10        9.66      2.79 o 
  -5  10   3       78.23      138.70     41.76 o 
  -4  10   3       12.95       19.72      5.04 o 
  -3  10   3       28.45       31.91      4.92 o 
  -2  10   3      285.20      368.86     12.97 o 
  -1  10   3       13.14       31.13     11.83 o 
   0  10   3       19.97       32.02      5.47 o 
   1  10   3      177.03      199.66     24.12 o 
   2  10   3      700.48      813.89     23.46 o 
   3  10   3       53.43       40.74      9.98 o 
   4  10   3       87.04       91.78      9.52 o 
   5  10   3       52.63       38.87      6.13 o 
   6  10   3       10.76       13.87      4.12 o 
   7  10   3       76.58       79.83     10.59 o 
   8  10   3        0.75        8.57      4.25 o 
   9  10   3       34.45       36.49      5.91 o 
  10  10   3       37.91       33.07      5.57 o 
  11  10   3        2.53        7.13      2.51 o 
  12  10   3        2.94       13.94      3.88 o 
  13  10   3        8.68       12.77      3.49 o 
  14  10   3       17.64       15.36      3.92 o 
 -14  11   3        8.02       16.45     10.71 o 
 -13  11   3        2.34        9.56      3.79 o 
 -12  11   3       59.55       69.75      6.49 o 
 -11  11   3      239.75      204.10     13.20 o 
 -10  11   3       10.44       10.83      2.92 o 
  -9  11   3       16.52       22.54      4.52 o 
  -8  11   3       19.15       26.96      5.34 o 
  -7  11   3        0.38        8.45      2.65 o 
  -6  11   3       19.21       27.19      5.06 o 
  -5  11   3        0.46        5.88      2.85 o 
  -4  11   3      442.83      429.59     28.65 o 
  -3  11   3      355.73      374.21     17.96 o 
  -2  11   3       27.36       22.42      6.28 o 
  -1  11   3       31.00       26.75      8.27 o 
   0  11   3       96.76      153.59     49.09 o 
   1  11   3        2.10       29.21     22.16 o 
   2  11   3       80.82       86.55      7.18 o 
   3  11   3      945.09      976.25     43.66 o 
   4  11   3       78.23      101.37     14.26 o 
   5  11   3        8.02        6.38      3.70 o 
   6  11   3       36.54       41.76      5.56 o 
   7  11   3        9.07       14.96      3.81 o 
   8  11   3       18.94       22.22      5.98 o 
   9  11   3        0.98        9.29      3.37 o 
  10  11   3       26.88       14.15      3.42 o 
  11  11   3       68.39       65.67      8.85 o 
  12  11   3       68.03       54.56      6.91 o 
 -12  12   3       28.05       21.81     12.77 o 
 -11  12   3       10.64       14.11      3.35 o 
 -10  12   3       58.40       51.23      5.84 o 
  -9  12   3       50.40       58.50      6.49 o 
  -8  12   3       34.21       18.27      3.51 o 
  -7  12   3        1.50        3.98      2.03 o 
  -6  12   3        0.17        6.12      4.62 o 
  -5  12   3       44.72       40.71      9.13 o 
  -4  12   3       45.66       36.02      5.51 o 
  -3  12   3        9.24       10.80      3.10 o 
  -2  12   3       50.14       43.48      6.41 o 
  -1  12   3        7.54       18.33      4.25 o 
   0  12   3        0.14        4.46      2.40 o 
   1  12   3        0.62       11.70      4.96 o 
   2  12   3       27.08       28.83      4.55 o 
   3  12   3        0.43       10.75      3.23 o 
   4  12   3      146.14      148.96     11.35 o 
   5  12   3        3.39        6.71      2.56 o 
   6  12   3       55.68       54.91      7.69 o 
   7  12   3       22.70       31.38      5.63 o 
   8  12   3       80.95       73.18      6.99 o 
   9  12   3       54.62       46.09      5.76 o 
  10  12   3       28.30       20.79      5.11 o 
  -9  13   3       26.71       23.47      5.97 o 
  -8  13   3       31.30       25.88      5.36 o 
  -7  13   3       14.48        6.36      1.91 o 
  -6  13   3       14.20       20.19      4.66 o 
  -5  13   3       15.64       13.07      5.72 o 
  -4  13   3       61.80       48.94     12.74 o 
  -3  13   3       36.22       31.21      5.61 o 
  -2  13   3        2.36        3.69      2.87 o 
  -1  13   3        1.98        5.00      2.39 o 
   0  13   3        0.38        6.77      3.56 o 
   1  13   3        0.60       12.61      5.99 o 
   2  13   3        7.88       16.28      5.95 o 
   3  13   3       29.12       35.08      8.08 o 
   4  13   3       49.33       54.43      6.68 o 
   5  13   3        0.47       13.13      4.05 o 
   6  13   3        0.07        4.72      2.70 o 
   7  13   3       18.08       18.90      4.64 o 
  -4  14   3        1.97       14.48      3.84 o 
  -3  14   3       40.22       33.90      9.17 o 
  -2  14   3       42.06       45.35      6.08 o 
  -1  14   3       36.21       41.14     11.26 o 
   0  14   3        0.99       10.44      6.81 o 
   1  14   3        3.53        9.90      3.42 o 
   2  14   3       27.74       28.75      5.18 o 
   3  14   3       47.76       41.55      6.02 o 
 -21   0   4       52.04       71.12     13.90 o 
 -20   0   4       35.83       59.96     11.61 o 
 -19   0   4        0.73        3.59      4.12 o 
 -18   0   4        0.46        9.76      6.45 o 
 -17   0   4       18.89       46.47     11.31 o 
 -16   0   4      157.59      171.19     15.56 o 
 -15   0   4      665.42      760.20     27.26 o 
 -14   0   4       57.03       60.86     11.55 o 
 -13   0   4      245.12      237.55     14.78 o 
 -12   0   4       30.26       35.68     11.47 o 
 -11   0   4       11.50       14.29      3.73 o 
 -10   0   4      175.61      187.28     21.85 o 
  -9   0   4       18.22       24.65      5.45 o 
  -8   0   4       59.22       71.90      8.59 o 
  -7   0   4       58.05       32.36      5.22 o 
  -6   0   4      794.85      825.50     33.38 o 
  -5   0   4      272.75      242.08      9.42 o 
  -4   0   4       23.28       20.16      2.50 o 
  -3   0   4     1391.43     1278.77     32.23 o 
  -2   0   4     2688.75     2914.85     35.68 o 
  -1   0   4     1016.90     1057.07     16.47 o 
   0   0   4     3173.01     3433.49    117.37 o 
   1   0   4     1067.25      866.69     32.07 o 
   2   0   4    17443.75    16816.86   1041.03 o 
   3   0   4     3267.32     3292.16    139.99 o 
   4   0   4      606.87      548.49     10.01 o 
   5   0   4      531.62      502.40     12.15 o 
   6   0   4     3001.00     3042.00     98.42 o 
   7   0   4      960.77      983.68     34.96 o 
   8   0   4      236.02      207.99     16.13 o 
   9   0   4     3694.63     3512.65    109.81 o 
  10   0   4        0.06       19.17      7.01 o 
  11   0   4        0.46       16.20      5.07 o 
  12   0   4       79.15       80.54     10.64 o 
  13   0   4        1.56       14.20     10.56 o 
  14   0   4       72.19       77.91     11.89 o 
  15   0   4       60.88       57.00     13.27 o 
  16   0   4      443.88      511.28     40.31 o 
  17   0   4        0.19       21.91      5.72 o 
  18   0   4       23.05       33.39      7.60 o 
  19   0   4       36.61       34.75     10.14 o 
 -21   1   4        0.42        7.15      3.53 o 
 -20   1   4       40.24       41.24      7.33 o 
 -19   1   4       27.15       36.49     15.49 o 
 -18   1   4       93.54       78.81      6.97 o 
 -17   1   4        3.85       10.21      8.00 o 
 -16   1   4     1119.56     1264.36     78.78 o 
 -15   1   4        6.69       27.31      9.44 o 
 -14   1   4      189.50      185.85     28.61 o 
 -13   1   4       27.33       25.98      3.37 o 
 -12   1   4     1089.29     1204.20     77.85 o 
 -11   1   4      145.67      118.58      7.91 o 
 -10   1   4       95.60       94.92      9.19 o 
  -9   1   4     2424.72     2421.44     63.81 o 
  -8   1   4      274.67      310.81     12.87 o 
  -7   1   4     4788.22     4828.21    225.90 o 
  -6   1   4        3.50        4.47      1.33 o 
  -5   1   4     2882.01     2795.16     39.01 o 
  -4   1   4      219.26      234.53      6.40 o 
  -3   1   4     1730.15     1712.83     23.95 o 
  -2   1   4      974.91     1016.20     17.85 o 
  -1   1   4      149.50      145.60      7.72 o 
   0   1   4       29.99       25.51      1.96 o 
   1   1   4       44.56       48.62      2.23 o 
   2   1   4      188.27      146.20      4.59 o 
   3   1   4     2918.98     3188.35     66.47 o 
   4   1   4       60.57       65.15      5.85 o 
   5   1   4      720.42      824.87     24.01 o 
   6   1   4       98.54       95.81      8.38 o 
   7   1   4      409.18      380.14     10.79 o 
   8   1   4       32.24       36.43      3.74 o 
   9   1   4      480.90      507.35     14.89 o 
  10   1   4     1420.37     1348.52     41.53 o 
  11   1   4      938.17      835.70     23.56 o 
  12   1   4        9.20        9.81      3.11 o 
  13   1   4      175.14      159.75      9.35 o 
  14   1   4      179.59      173.65      9.42 o 
  15   1   4       34.58       37.02      4.64 o 
  16   1   4       33.84       39.08      6.68 o 
  17   1   4      119.38      135.40      9.07 o 
  18   1   4       14.11       13.97      3.55 o 
  19   1   4      143.74      152.75     13.59 o 
 -21   2   4       25.41       30.74      6.26 o 
 -20   2   4       78.40       96.79     13.99 o 
 -19   2   4       15.17       23.03      5.55 o 
 -18   2   4      102.42      110.16     15.88 o 
 -17   2   4        8.43        4.60      7.44 o 
 -16   2   4        0.01       19.37     10.20 o 
 -15   2   4      115.30      115.08     14.13 o 
 -14   2   4        0.04       18.04      5.48 o 
 -13   2   4      861.66      799.83     58.66 o 
 -12   2   4       31.61       41.93      5.14 o 
 -11   2   4       64.22       55.67      6.51 o 
 -10   2   4      320.03      342.86     12.82 o 
  -9   2   4        6.65        7.47      1.52 o 
  -8   2   4       50.86       56.60      3.80 o 
  -7   2   4      434.27      420.26     11.89 o 
  -6   2   4     1890.92     1995.54     63.45 o 
  -5   2   4        9.57       14.74      1.29 o 
  -4   2   4      113.51      102.12      3.25 o 
  -3   2   4      887.23      724.00      8.96 o 
  -2   2   4     1269.01     1406.54     29.14 o 
  -1   2   4      996.64     1064.82     59.03 o 
   0   2   4      874.70      972.50     28.31 o 
   1   2   4     1784.37     1596.99     30.96 o 
   2   2   4      943.37      936.96     21.85 o 
   3   2   4      198.01      161.56      7.55 o 
   4   2   4       65.46       73.71      4.18 o 
   5   2   4        9.97        5.35      1.64 o 
   6   2   4      676.86      673.09     21.94 o 
   7   2   4      747.85      596.59     16.42 o 
   8   2   4      242.69      214.92     10.69 o 
   9   2   4     2585.84     2460.67     39.29 o 
  10   2   4      183.09      194.01     14.76 o 
  11   2   4       54.27       41.62      5.02 o 
  12   2   4       91.56       76.02      6.71 o 
  13   2   4      125.37      146.19     14.14 o 
  14   2   4        0.02        6.54      4.82 o 
  15   2   4       90.02      115.56     18.66 o 
  16   2   4      244.51      264.48     31.11 o 
  17   2   4        5.28        6.96      2.36 o 
  18   2   4        8.71        5.57      2.07 o 
  19   2   4        7.20       13.63      4.06 o 
 -21   3   4        2.66       13.02      4.48 o 
 -20   3   4       48.63       54.55     11.32 o 
 -19   3   4      133.93      140.59     12.46 o 
 -18   3   4       55.38       75.43     15.92 o 
 -17   3   4       72.87       69.00     11.30 o 
 -16   3   4        1.48        4.29      3.39 o 
 -15   3   4      146.97      162.78     15.89 o 
 -14   3   4      358.12      397.81     15.30 o 
 -13   3   4       66.34       70.87      7.13 o 
 -12   3   4      313.56      330.20     17.91 o 
 -11   3   4      165.82      140.86     10.41 o 
 -10   3   4       32.43       34.71      2.73 o 
  -9   3   4      166.47      152.33      8.56 o 
  -8   3   4      165.47      171.11      7.32 o 
  -7   3   4        0.60        6.12      1.67 o 
  -6   3   4     3903.14     4115.47     77.74 o 
  -5   3   4     5204.18     5347.75     90.26 o 
  -4   3   4        3.01       12.54      1.69 o 
  -3   3   4      359.91      338.03      4.14 o 
  -2   3   4      140.99      124.73     12.38 o 
  -1   3   4     1996.28     1791.99     31.56 o 
   0   3   4      120.05      116.25      4.46 o 
   1   3   4      199.00      224.93      5.27 o 
   2   3   4     1817.23     1734.21     22.73 o 
   3   3   4     6503.46     6366.21    100.02 o 
   4   3   4      252.04      260.73     10.77 o 
   5   3   4      496.66      503.84     11.55 o 
   6   3   4      228.44      206.02     11.93 o 
   7   3   4       51.20       43.49      4.56 o 
   8   3   4      326.02      314.36      7.82 o 
   9   3   4        0.80        5.54      2.54 o 
  10   3   4      539.24      509.07     12.51 o 
  11   3   4      293.70      282.61     12.63 o 
  12   3   4     2218.80     2065.73     35.15 o 
  13   3   4        9.72        9.53      4.37 o 
  14   3   4        4.18       10.21      3.10 o 
  15   3   4       28.56       37.60      5.01 o 
  16   3   4       20.86       15.60      4.64 o 
  17   3   4       65.31       79.18     11.96 o 
  18   3   4       11.48        9.62      3.57 o 
 -20   4   4       29.55       36.86      7.56 o 
 -19   4   4       35.78       25.10      9.32 o 
 -18   4   4      140.79      172.05     13.15 o 
 -17   4   4       84.34       84.45      6.80 o 
 -16   4   4       30.66       29.50     13.77 o 
 -15   4   4       57.03       65.24     12.54 o 
 -14   4   4       55.08       66.62      9.84 o 
 -13   4   4      737.52      712.44     19.44 o 
 -12   4   4       65.33       65.07      4.22 o 
 -11   4   4      147.04      122.13      7.38 o 
 -10   4   4      229.64      250.53     12.32 o 
  -9   4   4       10.54        8.76      1.23 o 
  -8   4   4      504.17      484.51     15.40 o 
  -7   4   4      479.51      441.42     10.29 o 
  -6   4   4     2750.24     2843.01     48.73 o 
  -5   4   4      692.65      621.31     11.37 o 
  -4   4   4        0.86        6.92      1.11 o 
  -3   4   4      258.74      240.79      6.56 o 
  -2   4   4       58.27       56.89     14.79 o 
  -1   4   4      318.07      291.79     12.04 o 
   0   4   4       49.42       53.37      2.39 o 
   1   4   4      414.53      398.89      6.69 o 
   2   4   4       90.51       96.84      4.54 o 
   3   4   4       17.64       11.09      3.98 o 
   4   4   4        8.20        8.10      2.06 o 
   5   4   4       84.08       88.95      5.09 o 
   6   4   4       76.53       80.12     16.71 o 
   7   4   4      612.64      541.66     17.24 o 
   8   4   4      478.44      466.82     27.28 o 
   9   4   4       64.78       46.12      4.49 o 
  10   4   4       14.52       23.90      4.65 o 
  11   4   4      533.34      557.55     10.67 o 
  12   4   4      184.77      198.47     11.98 o 
  13   4   4       94.51       98.95      8.38 o 
  14   4   4        0.84        6.05      5.05 o 
  15   4   4       88.72       88.97      6.24 o 
  16   4   4      234.81      266.02     16.81 o 
  17   4   4       25.52       20.95      4.40 o 
  18   4   4        1.94       10.48      3.42 o 
 -20   5   4        6.16       14.55      4.87 o 
 -19   5   4        5.28        8.88      3.69 o 
 -18   5   4        0.19        4.93      3.08 o 
 -17   5   4        0.11       14.36      4.87 o 
 -16   5   4       37.69       33.53      5.75 o 
 -15   5   4        2.92       13.41      3.16 o 
 -14   5   4       56.33       52.05      5.76 o 
 -13   5   4      258.08      250.74     10.84 o 
 -12   5   4      333.80      377.18     25.01 o 
 -11   5   4        4.99       13.38      5.72 o 
 -10   5   4        9.63       10.87      2.53 o 
  -9   5   4       60.35       59.22      5.20 o 
  -8   5   4       15.52       11.17      1.28 o 
  -7   5   4      301.12      268.39      8.87 o 
  -6   5   4      159.95      170.91      8.62 o 
  -5   5   4      398.81      413.50     17.69 o 
  -4   5   4     1614.58     1408.73     57.44 o 
  -3   5   4      203.80      208.84     10.54 o 
  -2   5   4      167.84      167.51     10.60 o 
  -1   5   4      633.96      641.43     19.86 o 
   0   5   4       73.03       85.31     14.31 o 
   1   5   4      358.96      400.72     21.81 o 
   2   5   4       30.44       27.79      3.59 o 
   3   5   4        2.02       14.16      2.77 o 
   4   5   4      533.29      525.08     14.91 o 
   5   5   4      248.12      244.18     18.64 o 
   6   5   4      109.88      104.75      5.71 o 
   7   5   4        7.77       17.12      3.38 o 
   8   5   4      212.97      240.80     11.02 o 
   9   5   4      324.30      308.03      9.15 o 
  10   5   4      319.18      326.71     13.07 o 
  11   5   4        0.64        3.69      2.54 o 
  12   5   4       92.04      101.05      7.89 o 
  13   5   4       34.81       39.34      5.13 o 
  14   5   4        0.55        7.37      3.18 o 
  15   5   4       34.71       34.31      5.05 o 
  16   5   4       15.50       18.56      3.47 o 
  17   5   4       54.16       54.11      6.36 o 
  18   5   4       47.96       65.22      7.50 o 
 -19   6   4       13.05       23.59      6.81 o 
 -18   6   4       17.46       11.70      3.59 o 
 -17   6   4        0.11       17.03      5.17 o 
 -16   6   4       15.77        8.88      4.85 o 
 -15   6   4       95.05       90.40      7.12 o 
 -14   6   4      154.11      165.81      6.97 o 
 -13   6   4        1.95       14.00      3.58 o 
 -12   6   4       90.38       86.41      8.71 o 
 -11   6   4        6.51       13.38      2.40 o 
 -10   6   4       14.28        9.97      2.59 o 
  -9   6   4      142.84      112.22      7.97 o 
  -8   6   4      294.25      257.98     14.39 o 
  -7   6   4       54.68       46.21      2.73 o 
  -6   6   4        1.90        9.75      2.92 o 
  -5   6   4      546.99      524.03     13.36 o 
  -4   6   4        2.96        9.00      2.59 o 
  -3   6   4      212.89      234.07      9.47 o 
  -2   6   4        7.01       12.98      3.27 o 
  -1   6   4       60.27       53.15      8.20 o 
   0   6   4       16.52       15.48      5.07 o 
   1   6   4     1681.71     1769.38     99.18 o 
   2   6   4      834.64      804.45     25.63 o 
   3   6   4       84.08       93.09      4.99 o 
   4   6   4      316.37      287.27      9.33 o 
   5   6   4      240.87      209.42     13.68 o 
   6   6   4      215.41      184.86     12.25 o 
   7   6   4        7.03       14.48      4.78 o 
   8   6   4       44.58       40.25      4.31 o 
   9   6   4       44.24       44.44      6.60 o 
  10   6   4       52.49       51.06      6.35 o 
  11   6   4       80.23       71.61      6.79 o 
  12   6   4        2.87        6.95      3.32 o 
  13   6   4       14.06       26.87      4.37 o 
  14   6   4        0.03       11.58      2.61 o 
  15   6   4       11.39       14.28      7.33 o 
  16   6   4       38.93       49.93      6.43 o 
  17   6   4       10.21       13.95      3.22 o 
 -18   7   4       18.85       22.94     16.98 o 
 -17   7   4       46.56       42.82      7.05 o 
 -16   7   4       24.48       21.68      4.24 o 
 -15   7   4       18.06       25.02      6.83 o 
 -14   7   4        7.78       14.89      7.74 o 
 -13   7   4       39.46       47.15     14.68 o 
 -12   7   4      140.13      159.50      8.02 o 
 -11   7   4        0.08        8.20      2.19 o 
 -10   7   4       60.28       58.25      5.78 o 
  -9   7   4      208.96      225.63     12.54 o 
  -8   7   4       27.92       43.97      5.64 o 
  -7   7   4        0.55        4.14      3.22 o 
  -6   7   4      235.75      250.55     12.73 o 
  -5   7   4        9.39        8.89      3.39 o 
  -4   7   4       29.66       32.02      9.28 o 
  -3   7   4       16.64       32.21      3.64 o 
  -2   7   4       47.53       43.75      4.32 o 
  -1   7   4       76.61       81.72      9.60 o 
   0   7   4       40.85       33.53      5.61 o 
   1   7   4       54.51       67.91     20.87 o 
   2   7   4      566.74      548.72     17.94 o 
   3   7   4      215.08      209.03     17.65 o 
   4   7   4      452.57      406.08     14.55 o 
   5   7   4      293.50      284.63     12.79 o 
   6   7   4       52.06       43.85      3.95 o 
   7   7   4        8.06       14.82      5.21 o 
   8   7   4       14.92       24.21      3.58 o 
   9   7   4        5.62        6.15      3.58 o 
  10   7   4       49.96       39.56      4.90 o 
  11   7   4        3.66        6.43      3.00 o 
  12   7   4        5.10        9.24      3.03 o 
  13   7   4       36.42       28.73      4.60 o 
  14   7   4       34.98       44.80      8.77 o 
  15   7   4        5.87       14.98      3.47 o 
  16   7   4        4.76        7.71      2.50 o 
 -17   8   4        7.66       15.53      6.23 o 
 -16   8   4       19.03       12.32      8.78 o 
 -15   8   4        0.54        3.95      2.48 o 
 -14   8   4       45.42       45.75      6.14 o 
 -13   8   4        5.74        6.43      5.35 o 
 -12   8   4       15.81       17.34      3.00 o 
 -11   8   4       38.28       39.58      4.67 o 
 -10   8   4       37.51       33.33      3.73 o 
  -9   8   4       15.50       16.38      2.69 o 
  -8   8   4        0.38        3.67      1.42 o 
  -7   8   4       37.58       32.80      3.32 o 
  -6   8   4      524.64      503.22     14.93 o 
  -5   8   4       31.14       40.69     10.38 o 
  -4   8   4      140.74      135.69     12.22 o 
  -3   8   4        9.99       13.19      4.93 o 
  -2   8   4        0.87        7.26      4.26 o 
  -1   8   4       15.83       14.11      4.95 o 
   0   8   4       73.47       76.33      7.61 o 
   1   8   4      337.99      332.67     18.73 o 
   2   8   4       79.89       85.49      7.82 o 
   3   8   4      156.43      153.77     12.53 o 
   4   8   4        9.07        4.09      2.58 o 
   5   8   4       70.03       57.08      5.23 o 
   6   8   4      137.46      127.87      9.41 o 
   7   8   4       66.62       56.16      6.83 o 
   8   8   4        1.80       12.08      2.72 o 
   9   8   4       48.72       47.08      5.62 o 
  10   8   4      221.32      202.96      8.77 o 
  11   8   4       21.98       20.66      3.56 o 
  12   8   4        8.72       10.56      2.64 o 
  13   8   4        6.06       11.77      3.38 o 
  14   8   4        0.04        6.14      2.44 o 
  15   8   4        0.20        8.40      3.34 o 
 -16   9   4        1.77        6.45      2.97 o 
 -15   9   4        4.44        7.85      3.35 o 
 -14   9   4        0.06        7.91      4.39 o 
 -13   9   4       16.56       17.84      4.82 o 
 -12   9   4       46.61       35.84      8.62 o 
 -11   9   4       15.15       13.05      3.99 o 
 -10   9   4        4.10       10.78      3.12 o 
  -9   9   4        7.95       13.86      3.62 o 
  -8   9   4       17.88       17.98      4.86 o 
  -7   9   4       36.24       34.64      4.63 o 
  -6   9   4       82.18       77.03      7.21 o 
  -5   9   4      367.79      374.96     29.96 o 
  -4   9   4       21.89       24.35      5.10 o 
  -3   9   4       11.80       17.55     11.01 o 
  -2   9   4      120.42      164.97     32.84 o 
  -1   9   4        0.82       12.13      3.12 o 
   0   9   4      151.49      175.66     12.40 o 
   1   9   4      362.51      338.22     15.88 o 
   2   9   4      638.76      653.37     21.25 o 
   3   9   4        0.08       12.00      3.27 o 
   4   9   4        3.65       14.96      4.22 o 
   5   9   4       33.72       25.51      5.76 o 
   6   9   4       20.36       12.33      3.76 o 
   7   9   4        1.95        8.14      4.44 o 
   8   9   4        0.19        9.87      3.17 o 
   9   9   4        1.33       12.90      3.75 o 
  10   9   4       31.90       34.83      5.63 o 
  11   9   4       22.97       16.81      3.77 o 
  12   9   4        5.96        7.04      2.66 o 
  13   9   4        0.36        0.39      5.37 o 
  14   9   4        0.02        8.58      4.25 o 
 -15  10   4        0.46        1.94      2.75 o 
 -14  10   4       12.47       14.90      4.74 o 
 -13  10   4       21.48       18.73      5.67 o 
 -12  10   4       49.10       54.11      9.15 o 
 -11  10   4      155.40      156.75      9.96 o 
 -10  10   4        4.12       11.24      4.00 o 
  -9  10   4       23.70       27.64      5.02 o 
  -8  10   4        9.31        9.85      2.83 o 
  -7  10   4       14.08       12.40      5.24 o 
  -6  10   4        3.20        9.25      6.38 o 
  -5  10   4        6.18       15.96      3.83 o 
  -4  10   4       48.15       38.02      5.54 o 
  -3  10   4       16.42       27.98     10.82 o 
  -2  10   4       10.53        4.94      3.24 o 
  -1  10   4       28.08       26.69      4.99 o 
   0  10   4      196.23      213.25     19.88 o 
   1  10   4      195.51      164.89     15.05 o 
   2  10   4      128.94      113.24      7.69 o 
   3  10   4        6.62       24.09      7.07 o 
   4  10   4      299.53      315.62     11.83 o 
   5  10   4       77.21       70.45      8.43 o 
   6  10   4       55.17       54.66      7.23 o 
   7  10   4       13.71       10.97      3.87 o 
   8  10   4        4.40       15.26      4.14 o 
   9  10   4       25.53       16.41      4.32 o 
  10  10   4        0.05       13.22      4.73 o 
  11  10   4        4.88        7.40      3.09 o 
  12  10   4       14.55       20.03      4.38 o 
  13  10   4        0.16        1.94      2.53 o 
 -13  11   4        0.06        6.72      3.30 o 
 -12  11   4       11.40       12.82      6.53 o 
 -11  11   4       21.10       17.22      4.16 o 
 -10  11   4       41.68       36.92      6.18 o 
  -9  11   4        0.11        7.91      3.06 o 
  -8  11   4        0.19        5.01      3.85 o 
  -7  11   4       49.60       60.58      8.05 o 
  -6  11   4       10.91       13.48      3.36 o 
  -5  11   4       42.24       47.77     11.69 o 
  -4  11   4       11.56       19.81      7.04 o 
  -3  11   4        4.10       15.80     10.69 o 
  -2  11   4       13.10       16.50      3.61 o 
  -1  11   4        0.01       15.09      5.50 o 
   0  11   4       34.85       43.11      6.06 o 
   1  11   4        0.75       10.47      3.27 o 
   2  11   4        0.04        7.36      3.91 o 
   3  11   4       44.07       48.51      5.86 o 
   4  11   4        4.61        9.59      2.82 o 
   5  11   4        0.63        9.96      3.20 o 
   6  11   4       41.48       31.95      6.66 o 
   7  11   4       24.61       20.32      5.75 o 
   8  11   4        8.92       11.08      3.77 o 
   9  11   4        1.09       14.44      4.38 o 
  10  11   4        2.45       11.49      6.69 o 
  11  11   4        0.14        8.56     10.47 o 
 -11  12   4        0.76        2.65      5.21 o 
 -10  12   4       41.05       42.28      5.80 o 
  -9  12   4       16.33        9.32      3.29 o 
  -8  12   4       35.01       36.42      6.09 o 
  -7  12   4        2.07        8.23      2.55 o 
  -6  12   4       59.81       44.95      8.31 o 
  -5  12   4       71.36       72.55     13.10 o 
  -4  12   4       11.34       13.94      7.31 o 
  -3  12   4        0.99       12.38      3.39 o 
  -2  12   4        0.01       10.41      4.88 o 
  -1  12   4        0.32       10.26      3.09 o 
   0  12   4       12.67       18.86      5.08 o 
   1  12   4        1.80        9.73      3.05 o 
   2  12   4        0.44        8.30      4.18 o 
   3  12   4       10.26       17.21      4.09 o 
   4  12   4       29.58       41.31      6.42 o 
   5  12   4        2.30       12.15      8.26 o 
   6  12   4       30.08       29.22      6.30 o 
   7  12   4        0.35       10.97      3.48 o 
   8  12   4        0.05        7.93      6.32 o 
   9  12   4        3.17        7.79      3.28 o 
  -8  13   4        1.40       12.00      3.05 o 
  -7  13   4       11.49       14.42      7.42 o 
  -6  13   4        6.11        9.38      2.65 o 
  -5  13   4       55.12       41.35      8.54 o 
  -4  13   4       98.25       56.29     10.69 o 
  -3  13   4       13.96       11.85      8.05 o 
  -2  13   4        2.89       13.24      5.61 o 
  -1  13   4        0.83        4.76      3.12 o 
   0  13   4        7.79        7.47      4.02 o 
   1  13   4       29.03       39.12      7.41 o 
   2  13   4       23.44       30.66      7.34 o 
   3  13   4       18.28       21.96      5.21 o 
   4  13   4        6.99        8.81      4.84 o 
   5  13   4       54.87       42.23      5.84 o 
   6  13   4        0.00       12.29      3.92 o 
 -21   1   5        2.50        7.68      3.97 o 
 -20   1   5       17.08       26.73      6.35 o 
 -19   1   5       10.18       36.39     10.16 o 
 -18   1   5       34.34       43.41      7.71 o 
 -17   1   5       86.32       93.79      7.62 o 
 -16   1   5       29.97       27.44      6.62 o 
 -15   1   5       26.95       36.64      6.45 o 
 -14   1   5        0.05        3.39      5.46 o 
 -13   1   5        7.64       10.59      4.80 o 
 -12   1   5        4.25        5.38      3.21 o 
 -11   1   5        8.46       20.68     12.61 o 
 -10   1   5      193.73      190.01     19.55 o 
  -9   1   5      161.57      154.45     10.02 o 
  -8   1   5     1067.65     1156.26     36.84 o 
  -7   1   5       36.60       51.41     11.66 o 
  -6   1   5      107.42      116.85      8.59 o 
  -5   1   5      849.41      848.31      9.10 o 
  -4   1   5        4.98       13.86      1.07 o 
  -3   1   5       13.29       17.28      1.15 o 
  -2   1   5       17.73       22.25      2.60 o 
  -1   1   5      254.07      289.91     11.38 o 
   0   1   5      182.65      189.00      6.78 o 
   1   1   5      878.38      892.71     18.74 o 
   2   1   5        9.20        9.17      1.59 o 
   3   1   5       31.26       54.94      3.46 o 
   4   1   5        6.29       15.22      2.35 o 
   5   1   5       29.66       41.34      5.00 o 
   6   1   5       11.18        5.72      2.22 o 
   7   1   5        5.15        5.89      1.91 o 
   8   1   5       66.54       67.25      6.24 o 
   9   1   5      212.69      207.05     11.22 o 
  10   1   5     1139.24     1140.48     28.76 o 
  11   1   5      262.82      255.68     10.03 o 
  12   1   5       11.28       13.86      5.30 o 
  13   1   5       12.65        9.79      3.54 o 
  14   1   5        0.21       11.03      2.50 o 
  15   1   5        0.54        7.01      2.73 o 
  16   1   5        3.87        7.52      2.24 o 
  17   1   5        1.05        7.37      2.95 o 
  18   1   5        9.61       12.20      5.80 o 
 -20   2   5       25.52       33.43      8.57 o 
 -19   2   5       49.81       64.26     13.11 o 
 -18   2   5       22.40       26.05      6.65 o 
 -17   2   5      105.47      123.15     14.57 o 
 -16   2   5       21.06       27.08      9.29 o 
 -15   2   5       29.74       27.55      6.49 o 
 -14   2   5       20.52       19.53      7.70 o 
 -13   2   5      206.07      223.93     26.03 o 
 -12   2   5        3.94        5.10      6.52 o 
 -11   2   5        0.12        2.88      3.03 o 
 -10   2   5      126.60      131.04      7.24 o 
  -9   2   5       64.17       55.45      3.67 o 
  -8   2   5        4.13        7.98      1.76 o 
  -7   2   5      192.18      248.24     31.91 o 
  -6   2   5      445.97      455.20     10.10 o 
  -5   2   5      129.90      118.23      4.34 o 
  -4   2   5      247.02      277.38      9.66 o 
  -3   2   5       14.38       21.32      2.54 o 
  -2   2   5      366.94      379.69     11.83 o 
  -1   2   5       39.96       79.19     11.04 o 
   0   2   5     1604.73     1656.68     31.03 o 
   1   2   5     3424.02     3447.71     98.86 o 
   2   2   5      177.55      217.34     11.04 o 
   3   2   5      150.36      150.09      6.65 o 
   4   2   5      604.83      608.24     15.09 o 
   5   2   5       55.25       55.32      4.33 o 
   6   2   5        8.23       14.41      2.79 o 
   7   2   5      340.24      327.82      8.13 o 
   8   2   5      609.90      622.47     17.21 o 
   9   2   5       83.96       76.22      6.29 o 
  10   2   5      471.88      499.30     17.61 o 
  11   2   5      291.91      298.37     14.19 o 
  12   2   5       11.18       17.66      3.45 o 
  13   2   5       55.93       68.87      8.10 o 
  14   2   5        4.55       10.25      2.91 o 
  15   2   5        9.55       11.50      3.39 o 
  16   2   5        0.32        7.31      2.35 o 
  17   2   5       24.96       29.98      5.14 o 
  18   2   5       29.74       30.53      5.16 o 
 -20   3   5        0.40        2.31      3.29 o 
 -19   3   5        0.26       16.34      6.47 o 
 -18   3   5       19.88       18.66      9.31 o 
 -17   3   5       64.78       54.25      9.06 o 
 -16   3   5        2.51        6.82      3.97 o 
 -15   3   5      208.58      207.37     18.00 o 
 -14   3   5       38.80       30.78      4.56 o 
 -13   3   5       75.75       70.72      6.34 o 
 -12   3   5      147.22      143.63      9.62 o 
 -11   3   5        0.00        4.56      4.10 o 
 -10   3   5      231.80      245.39     26.75 o 
  -9   3   5       12.01       15.99      3.08 o 
  -8   3   5      873.99      867.06     35.58 o 
  -7   3   5       89.10       84.30      4.74 o 
  -6   3   5       77.47       66.83      3.84 o 
  -5   3   5       13.19       18.20      1.58 o 
  -4   3   5        8.29        7.99      1.42 o 
  -3   3   5       25.93       18.34      1.58 o 
  -2   3   5       19.14       14.70      1.28 o 
  -1   3   5        0.49        8.80      1.57 o 
   0   3   5       16.70       16.51      3.43 o 
   1   3   5       10.93       19.20      1.84 o 
   2   3   5      858.56      891.44     19.10 o 
   3   3   5       19.60       23.03      2.02 o 
   4   3   5       14.87       19.97      2.72 o 
   5   3   5      192.78      164.60      8.60 o 
   6   3   5       66.56       60.18      4.79 o 
   7   3   5      238.44      231.00     15.07 o 
   8   3   5       13.68       18.88      3.64 o 
   9   3   5       27.42       18.43      3.15 o 
  10   3   5       64.12       55.94      5.40 o 
  11   3   5        0.51        7.41      2.35 o 
  12   3   5        7.52       11.16      3.69 o 
  13   3   5       95.38       87.81      8.66 o 
  14   3   5        7.17       10.60      2.99 o 
  15   3   5       22.39       20.05      3.91 o 
  16   3   5        0.65       16.72      3.95 o 
  17   3   5        0.65        9.18      2.39 o 
 -20   4   5        6.38       20.85      6.43 o 
 -19   4   5        5.97       11.02      4.05 o 
 -18   4   5       69.35       83.88      8.54 o 
 -17   4   5       12.25       14.54      9.05 o 
 -16   4   5       47.05       48.33      7.18 o 
 -15   4   5       10.39       15.27      5.50 o 
 -14   4   5      393.48      392.40     24.21 o 
 -13   4   5      128.34      117.76     14.15 o 
 -12   4   5      196.50      176.83     11.53 o 
 -11   4   5       81.93       84.67      7.10 o 
 -10   4   5      221.24      171.92     15.57 o 
  -9   4   5       63.68       59.63      4.37 o 
  -8   4   5       55.08       49.71      4.41 o 
  -7   4   5       69.81       72.84      4.04 o 
  -6   4   5       11.36        9.04      2.57 o 
  -5   4   5       15.28       14.28      1.64 o 
  -4   4   5      172.54      188.83      8.89 o 
  -3   4   5      338.07      344.74     14.17 o 
  -2   4   5       24.12       16.68      1.40 o 
  -1   4   5       15.65       12.29      1.69 o 
   0   4   5        7.71        6.98      1.19 o 
   1   4   5       25.51       21.11      2.04 o 
   2   4   5      395.18      392.32     11.98 o 
   3   4   5        3.99        4.82      2.67 o 
   4   4   5        1.28        7.24      4.01 o 
   5   4   5       40.70       34.77      3.14 o 
   6   4   5        9.50       14.28      3.01 o 
   7   4   5      275.61      280.29     17.00 o 
   8   4   5      785.67      773.06     17.17 o 
   9   4   5       38.10       37.66      4.15 o 
  10   4   5       99.54       93.35      7.44 o 
  11   4   5       26.45       25.02      3.80 o 
  12   4   5       48.42       26.40      6.43 o 
  13   4   5        0.50        3.29      2.07 o 
  14   4   5        0.01       10.54      4.48 o 
  15   4   5       70.44       78.74      9.37 o 
  16   4   5       64.95       57.83      6.32 o 
  17   4   5       36.18       42.70      6.87 o 
 -19   5   5       45.15       57.76     13.65 o 
 -18   5   5        1.04        8.99      4.47 o 
 -17   5   5        9.58       10.75      6.99 o 
 -16   5   5       12.10       18.56      5.88 o 
 -15   5   5      198.51      198.26     11.81 o 
 -14   5   5       45.02       53.40      6.88 o 
 -13   5   5       81.54       85.71      8.36 o 
 -12   5   5       50.08       49.60      5.72 o 
 -11   5   5        0.14        6.49      1.64 o 
 -10   5   5        0.11        6.75      2.61 o 
  -9   5   5      114.21       98.28      7.00 o 
  -8   5   5      156.67      112.20      6.84 o 
  -7   5   5      346.79      333.03     16.90 o 
  -6   5   5      270.73      269.09      9.43 o 
  -5   5   5        0.07        6.21      1.11 o 
  -4   5   5        2.85        7.43      1.62 o 
  -3   5   5       12.69       18.75      2.64 o 
  -2   5   5      327.94      337.62     11.92 o 
  -1   5   5       16.67       20.29      5.20 o 
   0   5   5      327.44      353.40     17.01 o 
   1   5   5        6.68        8.06      1.58 o 
   2   5   5      596.34      576.30     13.14 o 
   3   5   5     1111.56     1098.38     26.78 o 
   4   5   5      166.42      174.29      8.71 o 
   5   5   5      407.76      364.85      9.87 o 
   6   5   5      163.50      143.59     10.84 o 
   7   5   5      765.75      747.92     16.67 o 
   8   5   5      129.42      103.71      9.81 o 
   9   5   5      379.15      349.63     10.38 o 
  10   5   5      502.54      467.49     16.32 o 
  11   5   5      327.81      330.17     26.36 o 
  12   5   5        4.06        8.67      2.79 o 
  13   5   5       21.60       27.50      4.15 o 
  14   5   5      100.15      124.13      7.38 o 
  15   5   5       20.30       15.24      5.61 o 
  16   5   5       10.88       11.28      4.19 o 
  17   5   5       27.99       21.36      4.09 o 
 -19   6   5       24.70       18.30      5.21 o 
 -18   6   5       94.50       98.94     12.28 o 
 -17   6   5        1.60       13.61      3.67 o 
 -16   6   5        0.02        2.86      2.63 o 
 -15   6   5        7.57       12.32      5.43 o 
 -14   6   5      117.88      130.29      8.77 o 
 -13   6   5       38.77       30.18      5.72 o 
 -12   6   5       17.27       12.51      3.08 o 
 -11   6   5       98.47       93.22      6.86 o 
 -10   6   5       10.10        9.12      2.64 o 
  -9   6   5       24.80       29.13      3.22 o 
  -8   6   5      649.82      558.96     19.69 o 
  -7   6   5     1052.33     1022.99     41.81 o 
  -6   6   5       48.89       47.51      3.65 o 
  -5   6   5      121.60      123.56      9.24 o 
  -4   6   5      114.20      107.11      7.84 o 
  -3   6   5       94.30       94.21     12.81 o 
  -2   6   5      180.27      181.56     16.25 o 
  -1   6   5       32.83       32.76      4.87 o 
   0   6   5       30.81       46.22      7.22 o 
   1   6   5      638.53      615.19     14.54 o 
   2   6   5      306.09      304.72      7.85 o 
   3   6   5        0.32        6.44      2.18 o 
   4   6   5        0.59        4.97      4.33 o 
   5   6   5        7.28        9.63      2.64 o 
   6   6   5      139.38      135.62      8.24 o 
   7   6   5        0.72       12.22      3.49 o 
   8   6   5        7.42       11.76      2.84 o 
   9   6   5       18.61       21.33      3.62 o 
  10   6   5       63.94       74.79      8.38 o 
  11   6   5       17.84       13.69      3.18 o 
  12   6   5       90.64      104.14      4.92 o 
  13   6   5        0.75        5.53      3.22 o 
  14   6   5       29.71       27.00      4.50 o 
  15   6   5      134.50      137.08      9.08 o 
  16   6   5       38.72       23.58      4.18 o 
 -18   7   5        4.81        5.96      3.16 o 
 -17   7   5       21.05       25.85      6.37 o 
 -16   7   5        0.46        7.00      9.74 o 
 -15   7   5       10.44       25.16      5.92 o 
 -14   7   5        0.29        5.66      2.92 o 
 -13   7   5       11.96       16.62      5.54 o 
 -12   7   5       36.46       42.45      5.60 o 
 -11   7   5        4.95        5.92      1.85 o 
 -10   7   5       72.83       86.99     12.89 o 
  -9   7   5      174.60      166.36      8.86 o 
  -8   7   5      377.85      377.97      9.88 o 
  -7   7   5      355.34      304.45      8.77 o 
  -6   7   5      284.55      258.99     19.52 o 
  -5   7   5      264.67      262.98      9.19 o 
  -4   7   5      115.74      115.95     10.58 o 
  -3   7   5       29.90       39.08     10.16 o 
  -2   7   5      660.86     1125.56     58.38 o 
  -1   7   5      862.15      963.82     80.87 o 
   0   7   5     1858.80     1901.20     55.18 o 
   1   7   5       11.59        4.53      3.32 o 
   2   7   5       21.56       24.08      4.77 o 
   3   7   5       90.57       68.70      6.69 o 
   4   7   5       38.76       42.62      6.80 o 
   5   7   5       38.35       44.41      9.45 o 
   6   7   5      174.90      167.89     11.02 o 
   7   7   5      346.36      322.07     19.62 o 
   8   7   5       80.55       70.92      6.40 o 
   9   7   5       52.36       50.33      5.79 o 
  10   7   5        0.97       11.01      2.97 o 
  11   7   5       33.98       18.49      6.00 o 
  12   7   5        5.12       14.13      3.05 o 
  13   7   5       36.53       27.12      4.06 o 
  14   7   5       81.34       68.46      5.53 o 
  15   7   5        0.29       13.18      4.42 o 
 -17   8   5        0.39       10.89      6.89 o 
 -16   8   5       17.44       19.66      8.43 o 
 -15   8   5       23.99       22.56      7.47 o 
 -14   8   5      146.56      148.91     11.71 o 
 -13   8   5      102.73      117.04     16.02 o 
 -12   8   5        6.53       10.40     10.97 o 
 -11   8   5        5.07       11.04      2.51 o 
 -10   8   5        1.58       10.49      4.66 o 
  -9   8   5       39.24       38.88      4.76 o 
  -8   8   5       29.81       22.10      4.10 o 
  -7   8   5      263.13      270.52     15.50 o 
  -6   8   5      727.04      699.34     21.68 o 
  -5   8   5        0.86       11.32      3.37 o 
  -4   8   5       54.60       44.11      5.81 o 
  -3   8   5        0.49       12.65      5.07 o 
  -2   8   5        9.50       31.19      5.74 o 
  -1   8   5      526.68      545.97     26.57 o 
   0   8   5      945.56      988.79     29.63 o 
   1   8   5      590.93      605.84     39.35 o 
   2   8   5      212.32      207.24     14.13 o 
   3   8   5      146.35      136.44     11.85 o 
   4   8   5       99.34      116.02     10.37 o 
   5   8   5      103.18       88.48     11.04 o 
   6   8   5        2.00        6.93      5.28 o 
   7   8   5      142.65      134.57     13.38 o 
   8   8   5      341.70      309.15     25.87 o 
   9   8   5       78.40       79.45      5.83 o 
  10   8   5       11.76       16.01      4.11 o 
  11   8   5        1.37        8.86      2.86 o 
  12   8   5       40.02       59.92      6.90 o 
  13   8   5       13.50       10.98      3.37 o 
  14   8   5        0.27       13.73     12.35 o 
 -16   9   5       22.19       19.50      7.35 o 
 -15   9   5       30.03       30.16     11.33 o 
 -14   9   5       20.45       23.38      9.82 o 
 -13   9   5       78.52      110.09     10.02 o 
 -12   9   5      122.78      133.10     10.54 o 
 -11   9   5        3.54        5.19      3.05 o 
 -10   9   5       21.65       32.44      4.36 o 
  -9   9   5       27.81       23.23      4.03 o 
  -8   9   5       98.18      104.72     15.74 o 
  -7   9   5      299.55      244.83     22.40 o 
  -6   9   5        3.27        5.56      2.16 o 
  -5   9   5        6.95       12.56      3.79 o 
  -4   9   5       37.43       35.75      5.16 o 
  -3   9   5       24.76       34.57      5.86 o 
  -2   9   5       47.11       52.81     68.04 o 
  -1   9   5      199.59      207.81      7.94 o 
   0   9   5       61.00       48.52      5.81 o 
   1   9   5      359.10      366.86     21.32 o 
   2   9   5       36.55       46.75      5.96 o 
   3   9   5        8.79       21.06      4.84 o 
   4   9   5       41.44       30.74      5.20 o 
   5   9   5       54.46       49.70      6.94 o 
   6   9   5      159.04      162.62     17.88 o 
   7   9   5      115.72      127.75      6.76 o 
   8   9   5        5.53       13.50      4.25 o 
   9   9   5       45.54       42.29      6.36 o 
  10   9   5       22.28       22.69      6.32 o 
  11   9   5       23.82       40.15      8.35 o 
  12   9   5       42.40       29.41      6.09 o 
  13   9   5       38.72       17.78      4.14 o 
 -14  10   5       74.51       58.83      8.05 o 
 -13  10   5        0.79        1.62      2.74 o 
 -12  10   5       29.94       46.38      7.17 o 
 -11  10   5       48.77       55.86      8.79 o 
 -10  10   5       57.20       67.82      8.92 o 
  -9  10   5        1.94        9.88      3.11 o 
  -8  10   5        0.91       12.15      2.96 o 
  -7  10   5      121.97      112.56      9.60 o 
  -6  10   5      242.53      253.93     19.85 o 
  -5  10   5        0.92       22.59      6.52 o 
  -4  10   5        5.52        5.12      3.91 o 
  -3  10   5       39.69       73.60      9.44 o 
  -2  10   5        0.65       18.01      9.63 o 
  -1  10   5       53.34       51.30     10.17 o 
   0  10   5      160.39      142.23     11.04 o 
   1  10   5      198.87      203.27     10.64 o 
   2  10   5       16.21       17.24      4.11 o 
   3  10   5       16.60       28.39      5.76 o 
   4  10   5      108.17       98.64     15.45 o 
   5  10   5       69.23       61.03      8.46 o 
   6  10   5        0.75        6.66      2.95 o 
   7  10   5       30.37       22.15      4.69 o 
   8  10   5      166.90      177.79     14.60 o 
   9  10   5      120.18      118.20     16.62 o 
  10  10   5        5.85       10.58      3.43 o 
  11  10   5       29.67       20.66      5.21 o 
 -12  11   5        0.42        7.50      4.08 o 
 -11  11   5        3.91       11.89      9.65 o 
 -10  11   5       20.50       22.48      7.31 o 
  -9  11   5       19.07       18.11      3.77 o 
  -8  11   5        1.67        6.16      1.85 o 
  -7  11   5       11.45       12.96      3.41 o 
  -6  11   5      235.70      213.54     19.06 o 
  -5  11   5       86.33       94.28     13.27 o 
  -4  11   5        1.90       21.95      8.18 o 
  -3  11   5       13.12        8.40      6.29 o 
  -2  11   5        3.40       11.00      2.92 o 
  -1  11   5        2.32        7.16      4.03 o 
   0  11   5        1.47        9.36      4.88 o 
   1  11   5       98.98       91.25     11.17 o 
   2  11   5       62.98       73.31     11.30 o 
   3  11   5      119.76      118.90     18.60 o 
   4  11   5       51.32       49.34      7.44 o 
   5  11   5        8.83       14.93      3.49 o 
   6  11   5       46.96       49.58     12.17 o 
   7  11   5       21.23       13.95      6.82 o 
   8  11   5        6.89        4.52      2.56 o 
   9  11   5       35.62       42.11      6.76 o 
  10  11   5       41.00       32.55      4.80 o 
 -10  12   5       15.50       14.53      4.69 o 
  -9  12   5        5.08       12.71      3.39 o 
  -8  12   5        9.47       10.92      2.99 o 
  -7  12   5       34.91       36.32      7.82 o 
  -6  12   5       24.68       28.78      5.96 o 
  -5  12   5       40.01       40.31      6.17 o 
  -4  12   5       54.32       67.30     10.39 o 
  -3  12   5       69.60       59.30     15.94 o 
  -2  12   5       47.61       29.21      6.96 o 
  -1  12   5        8.34        6.67      2.61 o 
   0  12   5       39.52       34.73      7.97 o 
   1  12   5       57.62       56.40      6.81 o 
   2  12   5        2.10       10.86      4.32 o 
   3  12   5       40.12       24.93      7.38 o 
   4  12   5        3.08        5.29      8.44 o 
   5  12   5        0.06       11.44      3.48 o 
   6  12   5        0.28       31.55     32.14 o 
   7  12   5        0.02        9.17      3.51 o 
  -6  13   5       31.32       15.44      3.98 o 
  -5  13   5       72.04       58.26      9.18 o 
  -4  13   5       26.73       33.60      7.13 o 
  -3  13   5        1.76       33.51     21.30 o 
  -2  13   5       36.76       31.67      6.85 o 
  -1  13   5       60.11       48.94      7.05 o 
   0  13   5       15.54       16.02      4.76 o 
   1  13   5       76.00       47.66      9.65 o 
   2  13   5       18.85       17.12      4.47 o 
   3  13   5        0.36        7.81      3.51 o 
 -20   0   6       21.37       15.87      7.80 o 
 -19   0   6        5.47       14.05      6.39 o 
 -18   0   6       24.86       22.55      6.75 o 
 -17   0   6        2.19       30.93      9.23 o 
 -16   0   6      436.89      547.82     38.58 o 
 -15   0   6      368.90      400.64     23.99 o 
 -14   0   6       73.42       81.00     14.85 o 
 -13   0   6        2.12        1.96      4.44 o 
 -12   0   6      246.07      253.33     28.29 o 
 -11   0   6      168.84      200.62     13.33 o 
 -10   0   6       17.27       23.30      7.45 o 
  -9   0   6      100.50       99.44     12.30 o 
  -8   0   6     2505.37     2620.10     45.35 o 
  -7   0   6      104.77       67.82      9.13 o 
  -6   0   6        0.05        4.61      1.30 o 
  -5   0   6        8.61       12.22      2.27 o 
  -4   0   6      398.63      379.68     23.30 o 
  -3   0   6      346.16      352.83     22.69 o 
  -2   0   6      209.91      220.35     13.08 o 
  -1   0   6     3302.81     3583.69    115.33 o 
   0   0   6     7441.32     8504.41    270.50 o 
   1   0   6      297.57      256.02     22.93 o 
   2   0   6      375.61      365.02     13.38 o 
   3   0   6      659.33      672.55     21.49 o 
   4   0   6       94.46       85.79      9.17 o 
   5   0   6       23.90       38.37      5.59 o 
   6   0   6      454.80      438.58     22.26 o 
   7   0   6     2375.90     2344.53    113.21 o 
   8   0   6      289.33      265.92     15.04 o 
   9   0   6     1086.67     1124.40     39.66 o 
  10   0   6      232.00      249.90     14.60 o 
  11   0   6      669.11      738.50     42.61 o 
  12   0   6        0.03       11.13      6.53 o 
  13   0   6        2.57       29.80     11.50 o 
  14   0   6       81.66       93.18     12.66 o 
  15   0   6       36.73       38.36      7.32 o 
  16   0   6       21.47       24.30     11.72 o 
  17   0   6       11.85       10.86      4.22 o 
 -20   1   6        6.16       19.31      5.90 o 
 -19   1   6       33.87       36.44     12.99 o 
 -18   1   6       36.64       29.10      6.17 o 
 -17   1   6        0.32        6.29      3.00 o 
 -16   1   6      233.18      244.69     14.66 o 
 -15   1   6       44.96       70.43     11.37 o 
 -14   1   6      109.65      108.64     11.23 o 
 -13   1   6      174.58      206.43     13.77 o 
 -12   1   6        4.97       11.38      4.06 o 
 -11   1   6      195.02      225.55     28.74 o 
 -10   1   6      379.84      415.22     17.23 o 
  -9   1   6     1224.94     1253.67     45.17 o 
  -8   1   6        3.51        8.25      2.06 o 
  -7   1   6       27.06       37.29      2.34 o 
  -6   1   6      127.20      108.38      5.06 o 
  -5   1   6       24.66       32.39      2.73 o 
  -4   1   6       71.89       67.88      8.38 o 
  -3   1   6        1.83        5.50      0.89 o 
  -2   1   6      576.67      613.42     30.73 o 
  -1   1   6      147.19      149.60     26.55 o 
   0   1   6      135.41      136.71      6.67 o 
   1   1   6      936.85     1006.29     21.37 o 
   2   1   6      222.63      244.39      7.48 o 
   3   1   6      206.32      200.73     11.63 o 
   4   1   6      267.52      207.71     18.42 o 
   5   1   6      465.92      506.99     43.02 o 
   6   1   6      728.91      673.44     20.36 o 
   7   1   6      294.49      300.91     11.24 o 
   8   1   6        5.48       12.84      2.85 o 
   9   1   6      375.79      359.92     11.30 o 
  10   1   6      350.58      319.86     10.49 o 
  11   1   6       80.06       70.12     11.34 o 
  12   1   6        0.54        8.23      1.97 o 
  13   1   6      604.21      600.93     11.88 o 
  14   1   6       63.98       76.31     11.41 o 
  15   1   6        2.13       11.31      2.87 o 
  16   1   6        8.03       12.11      3.17 o 
  17   1   6      122.29      113.98     11.27 o 
 -20   2   6        9.23        2.49      3.10 o 
 -19   2   6       65.41       78.03      8.92 o 
 -18   2   6       15.79       21.30      6.00 o 
 -17   2   6        7.20        5.46      3.19 o 
 -16   2   6        0.31       14.07      6.65 o 
 -15   2   6      499.56      631.59     23.00 o 
 -14   2   6        2.31        7.40      7.06 o 
 -13   2   6        9.02       15.79      5.48 o 
 -12   2   6      193.62      188.09     15.46 o 
 -11   2   6      196.62      201.04     21.19 o 
 -10   2   6      167.84      203.14     16.25 o 
  -9   2   6       48.91       45.43      4.42 o 
  -8   2   6      643.01      611.42     13.62 o 
  -7   2   6      275.92      249.77      7.89 o 
  -6   2   6       78.93       82.55      4.13 o 
  -5   2   6       22.67       14.31      1.53 o 
  -4   2   6      471.64      478.48     13.05 o 
  -3   2   6      196.89      175.53      7.73 o 
  -2   2   6        7.19       11.56      1.47 o 
  -1   2   6      161.81      207.55     11.04 o 
   0   2   6     1711.20     1736.09     31.39 o 
   1   2   6      199.23      197.32     10.03 o 
   2   2   6        1.36        3.25      1.89 o 
   3   2   6      206.98      179.69     10.51 o 
   4   2   6      620.80      623.67     12.12 o 
   5   2   6       11.79       13.85      6.30 o 
   6   2   6      255.17      224.23     12.83 o 
   7   2   6     2065.60     2089.11     57.62 o 
   8   2   6      110.36       96.92      7.18 o 
   9   2   6       84.39       83.55      7.75 o 
  10   2   6        0.84        6.31      3.70 o 
  11   2   6      163.28      160.14      6.99 o 
  12   2   6        0.36        7.38      3.89 o 
  13   2   6       23.51       37.99      6.17 o 
  14   2   6      173.58      168.14     10.13 o 
  15   2   6       83.87       80.21      9.30 o 
  16   2   6       59.00       62.81      9.94 o 
  17   2   6        4.04       16.77      3.61 o 
 -20   3   6       12.63       10.14      4.72 o 
 -19   3   6        0.04        9.66      4.26 o 
 -18   3   6       50.44       71.95     32.41 o 
 -17   3   6      117.48      154.90     11.88 o 
 -16   3   6      138.77      126.12      7.85 o 
 -15   3   6        5.06       10.35      3.58 o 
 -14   3   6      202.44      207.90     18.46 o 
 -13   3   6       12.26       11.71      6.89 o 
 -12   3   6        6.30        9.29      5.41 o 
 -11   3   6      148.77      157.77     10.48 o 
 -10   3   6      103.43      110.27      8.68 o 
  -9   3   6      145.82      120.86      9.04 o 
  -8   3   6        0.09        3.97      2.33 o 
  -7   3   6        1.32       10.13      2.54 o 
  -6   3   6       67.48       58.22      2.80 o 
  -5   3   6      172.35      148.81      6.35 o 
  -4   3   6      248.05      219.10      8.37 o 
  -3   3   6       41.35       39.85      5.50 o 
  -2   3   6      756.44      729.21     14.15 o 
  -1   3   6      633.97      614.08     18.49 o 
   0   3   6      112.31      111.26      6.08 o 
   1   3   6      193.56      211.66      7.37 o 
   2   3   6      228.80      212.84     11.99 o 
   3   3   6        7.44       12.16      2.26 o 
   4   3   6       85.68       92.02      7.32 o 
   5   3   6      284.25      281.89      9.02 o 
   6   3   6      452.62      434.27     16.06 o 
   7   3   6        1.67       13.53      3.88 o 
   8   3   6      800.37      718.01     17.50 o 
   9   3   6      423.67      393.58      9.72 o 
  10   3   6      202.83      229.46     12.81 o 
  11   3   6       16.00       17.02      7.72 o 
  12   3   6       35.10       38.62      5.99 o 
  13   3   6      486.59      475.12     24.39 o 
  14   3   6       37.96       29.95      4.64 o 
  15   3   6       34.56       40.99     11.02 o 
  16   3   6        5.07        9.11      2.26 o 
 -19   4   6       83.05       87.39     23.18 o 
 -18   4   6       11.33       10.82      3.92 o 
 -17   4   6        1.62        4.79      6.88 o 
 -16   4   6       29.19       30.98      6.10 o 
 -15   4   6      115.21      145.59      7.71 o 
 -14   4   6        4.41       11.34      3.71 o 
 -13   4   6        0.72        4.37      2.66 o 
 -12   4   6       20.75       27.48      4.03 o 
 -11   4   6        0.69       12.67      5.53 o 
 -10   4   6        6.48        3.78      2.41 o 
  -9   4   6        9.81        8.00      2.00 o 
  -8   4   6       65.85       67.02      9.63 o 
  -7   4   6       25.35       24.50      2.85 o 
  -6   4   6        2.03        5.11      2.18 o 
  -5   4   6       21.50       14.43      2.31 o 
  -4   4   6      231.15      207.86     14.25 o 
  -3   4   6      432.90      404.70     12.25 o 
  -2   4   6       14.01       23.89      3.67 o 
  -1   4   6        9.92       31.79      2.98 o 
   0   4   6      827.26      807.44     25.97 o 
   1   4   6        0.89        3.26      3.06 o 
   2   4   6       21.05       14.07      1.80 o 
   3   4   6       55.16       57.06      4.31 o 
   4   4   6      162.36      132.42      9.02 o 
   5   4   6        2.20        6.74      2.52 o 
   6   4   6      277.12      307.49      8.60 o 
   7   4   6      436.22      460.28     18.04 o 
   8   4   6      196.43      182.71     11.09 o 
   9   4   6       28.99       32.73      4.34 o 
  10   4   6       31.16       25.33      4.05 o 
  11   4   6      146.10      139.32     11.42 o 
  12   4   6        7.49        5.94      2.56 o 
  13   4   6        2.00       10.73      2.82 o 
  14   4   6      159.96      186.01     11.00 o 
  15   4   6        0.15        7.23      3.97 o 
  16   4   6        7.28       11.52      3.07 o 
 -19   5   6        0.19        5.45      3.04 o 
 -18   5   6        2.76        3.70      3.56 o 
 -17   5   6        0.20       16.54      4.48 o 
 -16   5   6       12.23       17.66      4.82 o 
 -15   5   6        2.87       11.54      4.53 o 
 -14   5   6       11.09       22.84      5.51 o 
 -13   5   6        3.23        5.22      4.73 o 
 -12   5   6        7.01        8.74      2.61 o 
 -11   5   6      163.00      170.29      6.20 o 
 -10   5   6       22.79       22.93      3.06 o 
  -9   5   6      151.17      145.40      9.05 o 
  -8   5   6        2.14        3.27      2.31 o 
  -7   5   6      322.71      282.45     11.80 o 
  -6   5   6      125.63      120.47      9.85 o 
  -5   5   6       20.72       22.00      2.97 o 
  -4   5   6      346.03      294.27      8.10 o 
  -3   5   6      377.25      355.42     19.03 o 
  -2   5   6     1311.73     1273.75     21.25 o 
  -1   5   6      728.17      733.18     20.23 o 
   0   5   6       54.90       52.41      4.92 o 
   1   5   6       27.11       22.31      3.57 o 
   2   5   6      100.88       88.97      8.25 o 
   3   5   6       68.77       68.48      5.87 o 
   4   5   6        0.07       14.47      4.98 o 
   5   5   6      224.83      199.09     11.38 o 
   6   5   6      159.16      175.38     10.17 o 
   7   5   6       57.88       66.37      5.86 o 
   8   5   6        0.17        5.32      2.99 o 
   9   5   6      179.52      176.68      9.54 o 
  10   5   6       50.69       33.02      4.54 o 
  11   5   6       12.96       11.05      2.87 o 
  12   5   6       24.66       29.95      4.43 o 
  13   5   6       84.51       82.88      5.84 o 
  14   5   6        2.67        8.04      3.34 o 
  15   5   6       42.83       49.61      5.25 o 
 -18   6   6       11.27       16.11     11.83 o 
 -17   6   6        9.84        3.99      3.04 o 
 -16   6   6        3.55       29.46     11.59 o 
 -15   6   6       10.99       11.94      6.27 o 
 -14   6   6       39.57       33.89      9.75 o 
 -13   6   6        0.25       15.60     10.07 o 
 -12   6   6       24.87       20.07      5.47 o 
 -11   6   6       10.83       11.68      4.02 o 
 -10   6   6      145.12      137.52      6.99 o 
  -9   6   6        2.13        9.59      4.12 o 
  -8   6   6      544.84      529.97     12.82 o 
  -7   6   6      461.15      435.26     10.76 o 
  -6   6   6       82.33       80.75      5.74 o 
  -5   6   6        2.01        4.78      1.19 o 
  -4   6   6       16.92       18.63      3.80 o 
  -3   6   6        7.20       12.78      6.61 o 
  -2   6   6      225.78      226.87     22.65 o 
  -1   6   6     1143.35     1188.99     56.01 o 
   0   6   6      232.98      270.76     11.02 o 
   1   6   6      101.38       95.74      6.95 o 
   2   6   6       22.12       15.48      3.26 o 
   3   6   6       12.25       26.05      3.66 o 
   4   6   6       84.50       69.19      5.86 o 
   5   6   6       17.23       14.28      2.75 o 
   6   6   6        0.09        3.79      1.91 o 
   7   6   6      165.84      189.52      8.28 o 
   8   6   6       35.85       27.05      4.87 o 
   9   6   6      130.17      112.18      8.08 o 
  10   6   6        0.24        7.46      2.53 o 
  11   6   6       42.48       40.02      4.88 o 
  12   6   6        1.27        5.49      2.57 o 
  13   6   6        0.75       11.79      3.15 o 
  14   6   6       15.19        9.54      4.71 o 
  15   6   6        0.45        9.94      3.15 o 
 -17   7   6       10.29        4.43      5.04 o 
 -15   7   6       64.91       78.32     11.90 o 
 -14   7   6       66.84       80.94     11.45 o 
 -13   7   6       41.50       39.84      6.86 o 
 -12   7   6        2.35       11.58      3.38 o 
 -11   7   6       10.25        9.76      2.96 o 
 -10   7   6        0.18        4.80      3.38 o 
  -9   7   6      115.20       98.87      6.83 o 
  -8   7   6      246.77      212.26      9.78 o 
  -7   7   6        2.85       26.53     11.29 o 
  -6   7   6      188.38      179.49      6.42 o 
  -5   7   6       20.42       13.75      4.18 o 
  -4   7   6        3.21        9.98      6.41 o 
  -3   7   6        0.75       14.64      3.90 o 
  -2   7   6        2.99       82.61     24.71 o 
  -1   7   6       89.77       92.47     12.58 o 
   0   7   6      339.32      342.28     22.19 o 
   1   7   6      222.12      228.40     15.36 o 
   2   7   6      276.09      291.66     25.88 o 
   3   7   6        0.10       10.27      3.50 o 
   4   7   6        2.25        7.66      2.73 o 
   5   7   6        5.75        7.90      3.10 o 
   6   7   6       27.14       35.18      9.26 o 
   7   7   6       29.89       33.63      8.67 o 
   8   7   6       22.18       19.53      6.39 o 
   9   7   6       22.57       30.47      4.33 o 
  10   7   6        0.44        7.68      5.00 o 
  11   7   6        1.28        7.55      4.09 o 
  12   7   6       10.28       13.73      3.94 o 
  13   7   6       14.33       24.80      5.70 o 
  14   7   6        5.88       10.47      4.13 o 
 -16   8   6       62.88       58.18     12.17 o 
 -15   8   6        0.04        3.18      5.75 o 
 -14   8   6       20.32       21.33      7.05 o 
 -13   8   6       49.45       55.12     12.44 o 
 -12   8   6        1.71        3.31      2.69 o 
 -11   8   6       27.69       27.77      5.87 o 
 -10   8   6        1.87       11.95      6.46 o 
  -9   8   6       81.04       61.06      7.12 o 
  -8   8   6      117.25      113.56      7.83 o 
  -7   8   6      260.77      248.10     15.19 o 
  -6   8   6       14.45       17.94      9.05 o 
  -5   8   6        0.01       15.55      3.79 o 
  -4   8   6       62.95       65.71      7.47 o 
  -3   8   6       63.91       56.52      6.02 o 
  -2   8   6        8.05       26.01      5.86 o 
  -1   8   6      181.48      181.05     12.11 o 
   0   8   6       11.32       16.24      5.48 o 
   1   8   6       25.09       35.83      5.35 o 
   2   8   6        0.44        7.47      7.62 o 
   3   8   6       25.83       36.47      8.03 o 
   4   8   6        8.02       10.62      6.29 o 
   5   8   6       12.45       10.44      7.34 o 
   6   8   6      128.54      101.17      7.26 o 
   7   8   6      141.85      166.74     16.12 o 
   8   8   6       33.34       27.45      4.90 o 
   9   8   6       30.15       31.60      5.67 o 
  10   8   6       20.82       17.41      4.84 o 
  11   8   6        0.01        8.09      3.12 o 
  12   8   6        0.49       10.88      3.83 o 
  13   8   6        0.24        7.78      5.53 o 
 -15   9   6       56.93       66.65     12.58 o 
 -14   9   6        0.01        8.98      4.27 o 
 -13   9   6        4.79        5.94      2.40 o 
 -12   9   6       18.47       13.66      9.42 o 
 -11   9   6       12.52       22.29      9.14 o 
 -10   9   6        2.12       15.02      4.43 o 
  -9   9   6      116.59       99.82      7.58 o 
  -8   9   6       56.22       59.52      5.37 o 
  -7   9   6       41.32       43.28      5.81 o 
  -6   9   6        3.50       13.48      3.42 o 
  -5   9   6       22.76       29.94      5.94 o 
  -4   9   6       12.23       14.85      8.63 o 
  -3   9   6       28.73       26.17      5.17 o 
  -2   9   6      148.32      169.25     11.06 o 
  -1   9   6       42.80       45.17      6.55 o 
   0   9   6       91.04       98.12      7.34 o 
   1   9   6        9.18       16.88      6.53 o 
   2   9   6        3.47        5.62      2.93 o 
   3   9   6        1.07       15.85      3.44 o 
   4   9   6        0.11       11.10      3.30 o 
   5   9   6       23.30       24.77      5.85 o 
   6   9   6        0.44        8.59      3.05 o 
   7   9   6        7.38        3.83      2.77 o 
   8   9   6        1.15       11.97      4.07 o 
   9   9   6       40.82       33.68      5.39 o 
  10   9   6        6.13       11.90      3.41 o 
  11   9   6        0.07        2.49      2.82 o 
 -13  10   6       13.63       14.01      4.06 o 
 -12  10   6        0.25        2.05      2.35 o 
 -11  10   6        0.71       10.81      4.91 o 
 -10  10   6       19.79       19.69      5.51 o 
  -9  10   6        0.04        5.91      4.37 o 
  -8  10   6       49.99       54.40      9.06 o 
  -7  10   6       65.49       50.86     10.31 o 
  -6  10   6       42.56       39.91      7.72 o 
  -5  10   6        1.31        6.98      5.78 o 
  -4  10   6       27.09       36.61      7.39 o 
  -3  10   6       15.59       30.22      7.90 o 
  -2  10   6       16.88       20.19      5.80 o 
  -1  10   6       16.38       40.58     12.26 o 
   0  10   6       24.31       16.80      9.28 o 
   1  10   6        3.60       12.70      3.87 o 
   2  10   6        1.99        9.94      7.24 o 
   3  10   6        5.21       12.96      3.38 o 
   4  10   6       30.50       27.23      5.21 o 
   5  10   6        0.77        9.36      2.98 o 
   6  10   6        1.77       13.14      3.69 o 
   7  10   6        6.94       11.16      4.35 o 
   8  10   6        0.01        8.76      6.41 o 
   9  10   6       20.88       19.77      4.58 o 
  10  10   6        4.51        8.46      6.06 o 
 -11  11   6        0.38        7.42      3.19 o 
 -10  11   6        1.68        7.03      4.56 o 
  -9  11   6       76.59       62.39      9.16 o 
  -8  11   6       50.26       37.22      6.54 o 
  -7  11   6       82.24       78.24     13.56 o 
  -6  11   6        3.60       15.70      4.47 o 
  -5  11   6        3.42       12.16      4.14 o 
  -4  11   6       33.03       31.06      8.67 o 
  -3  11   6       18.06       10.57      3.28 o 
  -2  11   6        0.99        7.24      2.81 o 
  -1  11   6        4.89       12.24      3.90 o 
   0  11   6       36.94       52.88      7.77 o 
   1  11   6        0.04       13.63      5.95 o 
   2  11   6        5.00       21.95      5.07 o 
   3  11   6        7.27       15.21      4.19 o 
   4  11   6       15.16       13.41      3.88 o 
   5  11   6        6.08        6.44      3.06 o 
   6  11   6        2.36       15.05      7.88 o 
   7  11   6        7.09       11.67      6.84 o 
   8  11   6        0.00        9.15      3.35 o 
  -8  12   6        0.61       11.51      3.19 o 
  -7  12   6        2.14        7.08      2.59 o 
  -6  12   6       28.61       17.89      3.95 o 
  -5  12   6        0.06        8.03      5.48 o 
  -4  12   6        9.62       11.15      3.53 o 
  -3  12   6       41.29       43.28      6.25 o 
  -2  12   6       28.68       18.98      4.99 o 
  -1  12   6        3.50        4.80      2.60 o 
   0  12   6       21.57       17.60      3.88 o 
   1  12   6       38.98       39.99      6.22 o 
   2  12   6        7.23       20.61      5.00 o 
   3  12   6       19.10       14.78      3.89 o 
   4  12   6       31.72       32.85     15.88 o 
   5  12   6        9.06       10.51      3.29 o 
 -19   1   7       18.18       10.84      3.36 o 
 -18   1   7        9.08        7.26      3.79 o 
 -17   1   7       54.45       51.11     10.14 o 
 -16   1   7       24.71        9.94      8.66 o 
 -15   1   7        8.06       25.02      7.39 o 
 -14   1   7       59.84       58.58      9.65 o 
 -13   1   7        0.50       12.91      4.30 o 
 -12   1   7       24.15       12.29      7.23 o 
 -11   1   7       41.05       60.28      7.34 o 
 -10   1   7       26.01       23.22      4.60 o 
  -9   1   7        0.08        7.96      3.25 o 
  -8   1   7        4.01        6.60      1.04 o 
  -7   1   7       17.48       18.50      2.27 o 
  -6   1   7        2.87        4.55      1.31 o 
  -5   1   7      284.28      287.28      8.23 o 
  -4   1   7       10.64        8.93      1.76 o 
  -3   1   7      440.66      513.42     15.57 o 
  -2   1   7       22.90       26.06      3.89 o 
  -1   1   7      110.79      131.59      7.76 o 
   0   1   7       96.91      101.00      6.76 o 
   1   1   7       80.87       94.05      6.33 o 
   2   1   7       12.12       11.84      2.15 o 
   3   1   7       63.70       58.40      5.30 o 
   4   1   7        7.33       12.58      4.32 o 
   5   1   7      192.43      212.48      9.93 o 
   6   1   7       27.78       33.04      5.66 o 
   7   1   7      120.88      103.42     11.33 o 
   8   1   7        1.66       14.71      3.31 o 
   9   1   7       25.07       22.46      5.29 o 
  10   1   7        0.21        3.90      3.37 o 
  11   1   7        3.84        6.32      2.43 o 
  12   1   7       11.52       21.59      4.67 o 
  13   1   7       40.80       39.72      5.80 o 
  14   1   7       50.18       48.00      5.91 o 
  15   1   7        7.64       11.20      4.13 o 
 -19   2   7        4.18       12.36      4.13 o 
 -18   2   7      111.94      119.41     11.56 o 
 -17   2   7       63.55       55.99      7.49 o 
 -16   2   7       44.21       47.66     13.64 o 
 -15   2   7       24.16       34.20      5.81 o 
 -14   2   7        3.09        9.02      8.66 o 
 -13   2   7       34.54       38.12      6.64 o 
 -12   2   7       13.36       22.01      5.49 o 
 -11   2   7       11.99       18.44      5.81 o 
 -10   2   7       94.63       85.11      7.22 o 
  -9   2   7      113.79      100.66      7.91 o 
  -8   2   7       52.41       61.61      5.04 o 
  -7   2   7        4.40        6.07      2.09 o 
  -6   2   7        9.36       13.70      2.04 o 
  -5   2   7        5.77        6.60      1.26 o 
  -4   2   7        2.15        4.17      1.11 o 
  -3   2   7      394.38      395.57      9.27 o 
  -2   2   7      472.20      577.98     19.06 o 
  -1   2   7      660.08      703.80     39.57 o 
   0   2   7       17.80       19.36      4.82 o 
   1   2   7       15.87       13.84      2.62 o 
   2   2   7       36.43       34.87      4.54 o 
   3   2   7       46.79       46.12      5.57 o 
   4   2   7        1.12        5.99      2.45 o 
   5   2   7       49.99       51.21      5.63 o 
   6   2   7      439.92      379.65     12.31 o 
   7   2   7      304.67      275.61     20.37 o 
   8   2   7      738.21      736.28     24.32 o 
   9   2   7        0.14       13.44      6.02 o 
  10   2   7       13.83       20.19      4.46 o 
  11   2   7       11.03       17.36      3.69 o 
  12   2   7        2.40        9.02      3.78 o 
  13   2   7        8.60       15.78      3.27 o 
  14   2   7        9.75       11.34      3.03 o 
  15   2   7        0.60        9.25      3.20 o 
 -19   3   7        1.29        5.91      5.35 o 
 -18   3   7        3.98        9.02      5.93 o 
 -17   3   7       51.40       56.03     19.89 o 
 -16   3   7        1.32        5.85      3.62 o 
 -15   3   7        3.35        8.22      5.69 o 
 -14   3   7       57.81       71.17      9.92 o 
 -13   3   7        4.62       13.52      5.61 o 
 -12   3   7       40.57       43.76      6.16 o 
 -11   3   7      191.38      183.75     14.67 o 
 -10   3   7       81.61       84.87      7.44 o 
  -9   3   7       19.84       24.50      5.00 o 
  -8   3   7       12.36       10.73      2.55 o 
  -7   3   7       89.01       85.38      6.95 o 
  -6   3   7        3.83        6.63      3.32 o 
  -5   3   7      657.70      585.71     28.20 o 
  -4   3   7        2.25       10.00      3.02 o 
  -3   3   7      389.46      382.52     10.51 o 
  -2   3   7      599.12      587.01     18.85 o 
  -1   3   7       20.82       21.46      3.78 o 
   0   3   7        3.38        5.33      3.05 o 
   1   3   7        2.74        9.43      1.94 o 
   2   3   7        6.59        8.85      3.88 o 
   3   3   7       68.85       73.45      6.20 o 
   4   3   7        0.69        7.37      2.47 o 
   5   3   7      380.91      354.02     16.34 o 
   6   3   7       37.63       36.27      5.93 o 
   7   3   7      219.65      254.70     19.93 o 
   8   3   7       12.29       12.37      3.80 o 
   9   3   7        9.13       10.33      3.05 o 
  10   3   7        1.32       13.21      2.95 o 
  11   3   7        3.18       10.12      2.88 o 
  12   3   7      153.30      186.36      9.80 o 
  13   3   7       34.27       40.06      6.29 o 
  14   3   7       29.69       35.98      5.09 o 
  15   3   7       26.22       32.70      8.22 o 
 -18   4   7        6.86        8.09      8.62 o 
 -17   4   7        1.21        8.26      3.27 o 
 -16   4   7        4.23        8.96      4.02 o 
 -15   4   7        0.18       11.70      6.63 o 
 -14   4   7       18.88       21.45      6.05 o 
 -13   4   7      130.57      133.20      9.56 o 
 -12   4   7      206.58      199.54      9.68 o 
 -11   4   7      350.22      343.46     13.80 o 
 -10   4   7        8.99       11.44      2.41 o 
  -9   4   7        5.31        7.40      1.70 o 
  -8   4   7       90.32       91.47      6.16 o 
  -7   4   7       41.96       39.17      3.53 o 
  -6   4   7       17.53       17.33      2.05 o 
  -5   4   7      141.43      129.89      9.22 o 
  -4   4   7      239.82      217.93     16.87 o 
  -3   4   7      787.26      831.77     73.08 o 
  -2   4   7      816.31      847.02     54.06 o 
  -1   4   7      627.52      807.32     38.72 o 
   0   4   7       48.07       42.89      4.92 o 
   1   4   7       67.57       66.22      4.86 o 
   2   4   7      169.79      149.83      9.70 o 
   3   4   7       50.28       49.49      6.51 o 
   4   4   7       22.68       27.97      5.75 o 
   5   4   7       18.03       21.92      3.44 o 
   6   4   7      202.90      209.75      6.32 o 
   7   4   7      704.59      659.36     21.94 o 
   8   4   7        2.39        9.01      5.13 o 
   9   4   7       18.94       16.98      3.38 o 
  10   4   7        1.23       10.65      2.78 o 
  11   4   7      150.41      163.90      9.33 o 
  12   4   7        2.13        8.77      2.84 o 
  13   4   7       29.50       18.52      5.29 o 
  14   4   7       42.37       44.23      5.59 o 
  15   4   7       15.80       17.44      5.87 o 
 -18   5   7        0.62        6.68      3.84 o 
 -17   5   7       96.76       96.03     11.86 o 
 -16   5   7       15.81       14.53      6.62 o 
 -15   5   7       16.16       32.81      6.73 o 
 -14   5   7       27.03       33.66      6.18 o 
 -13   5   7        1.49        9.91      3.77 o 
 -12   5   7        0.01        6.68      3.28 o 
 -11   5   7       43.11       31.21      5.18 o 
 -10   5   7        7.93       27.17     18.24 o 
  -9   5   7        0.01        4.59      2.56 o 
  -8   5   7       24.87       37.93      8.78 o 
  -7   5   7       61.40       51.94      4.55 o 
  -6   5   7        0.40        7.98      2.98 o 
  -5   5   7        0.23        9.13      2.79 o 
  -4   5   7      432.72      429.94     27.28 o 
  -3   5   7      270.22      268.62      9.39 o 
  -2   5   7     1893.91     1916.01     55.10 o 
  -1   5   7       20.22       46.37      5.77 o 
   0   5   7      583.58      560.27     12.80 o 
   1   5   7      324.24      298.55     10.66 o 
   2   5   7       82.69       59.96      8.13 o 
   3   5   7       25.91       26.13      4.59 o 
   4   5   7       77.46       67.78      5.57 o 
   5   5   7      556.26      536.02     19.18 o 
   6   5   7       45.29       37.14      4.72 o 
   7   5   7        0.96       11.38      3.17 o 
   8   5   7        2.65       12.98      2.91 o 
   9   5   7        2.29       17.48      3.87 o 
  10   5   7        7.95       10.88      3.88 o 
  11   5   7       11.53       13.01      3.70 o 
  12   5   7       89.81       99.70      7.23 o 
  13   5   7        3.61       13.40      4.29 o 
  14   5   7       24.15       31.03      7.18 o 
 -17   6   7        0.94        9.47      4.99 o 
 -16   6   7       76.10       55.18     10.90 o 
 -15   6   7       91.89       84.28     12.12 o 
 -14   6   7        7.74       12.28      8.16 o 
 -13   6   7       11.27       12.16      3.12 o 
 -12   6   7        3.75        6.32      1.79 o 
 -11   6   7       29.48       27.25      3.90 o 
 -10   6   7       11.77       12.77      3.52 o 
  -9   6   7       96.78       71.28      8.39 o 
  -8   6   7        5.77        7.96      2.48 o 
  -7   6   7        1.24        8.90      2.82 o 
  -6   6   7       48.27       44.56      6.45 o 
  -5   6   7      195.86      217.47      7.55 o 
  -4   6   7      234.32      235.79      8.37 o 
  -3   6   7      136.21      139.81     24.16 o 
  -2   6   7       26.91       37.91      9.01 o 
  -1   6   7      518.98      520.34     16.05 o 
   0   6   7      100.74      104.10      9.49 o 
   1   6   7       18.00       19.75      4.39 o 
   2   6   7      156.90      168.34      8.29 o 
   3   6   7       23.04       16.85      4.95 o 
   4   6   7      480.76      446.10     22.05 o 
   5   6   7      133.09      127.19     12.91 o 
   6   6   7      134.35      151.76      6.87 o 
   7   6   7       24.43       16.42      5.29 o 
   8   6   7      181.68      201.63     14.55 o 
   9   6   7      108.06       96.43      9.83 o 
  10   6   7       50.02       42.78      8.20 o 
  11   6   7      114.31       94.40      8.01 o 
  12   6   7        3.53       10.44      3.34 o 
  13   6   7       12.83       13.37      4.17 o 
 -16   7   7       18.57       20.71      8.36 o 
 -15   7   7       10.50       30.35      9.96 o 
 -14   7   7       97.08       88.47     12.47 o 
 -13   7   7        7.17       15.63      6.24 o 
 -12   7   7        7.45       10.68      2.81 o 
 -11   7   7       45.99       52.41      9.88 o 
 -10   7   7      240.09      229.45     20.98 o 
  -9   7   7       88.72      101.80      7.77 o 
  -8   7   7        2.29        7.72      5.33 o 
  -7   7   7       56.28       55.99      8.43 o 
  -6   7   7        4.03       12.16      3.30 o 
  -5   7   7        1.93        6.69      2.83 o 
  -4   7   7      312.22      308.69     15.47 o 
  -3   7   7      408.89      434.02     17.66 o 
  -2   7   7      322.79      332.20     22.67 o 
  -1   7   7        2.99       38.73     20.53 o 
   0   7   7       20.37       34.70      6.59 o 
   1   7   7       14.95       38.80      6.12 o 
   2   7   7      101.44      126.46     21.27 o 
   3   7   7       81.19       69.60      8.93 o 
   4   7   7       97.67       97.71      7.79 o 
   5   7   7      344.30      332.67     17.69 o 
   6   7   7        1.06        3.88      2.66 o 
   7   7   7        0.25        8.68      3.38 o 
   8   7   7       74.18       82.45     12.56 o 
   9   7   7       59.31       49.53     10.71 o 
  10   7   7        0.03        7.54      4.59 o 
  11   7   7        4.64       17.39      5.11 o 
  12   7   7       96.49       85.93     16.02 o 
 -15   8   7       21.59       35.69     10.11 o 
 -14   8   7        7.81        1.45      4.18 o 
 -13   8   7        7.11       13.28      6.53 o 
 -12   8   7        0.12        9.48      4.60 o 
 -11   8   7       25.15       21.67      4.89 o 
 -10   8   7       22.73       33.33      6.60 o 
  -9   8   7      300.21      280.69     31.03 o 
  -8   8   7      185.49      162.56      8.47 o 
  -7   8   7       34.09       32.16      5.90 o 
  -6   8   7        0.10       14.76      3.61 o 
  -5   8   7       34.43       43.88      6.25 o 
  -4   8   7        0.37        9.28      4.06 o 
  -3   8   7        0.00        1.64      2.25 o 
  -2   8   7       29.18       26.52      4.66 o 
  -1   8   7      129.58      143.93     13.67 o 
   0   8   7        0.07       13.59      4.05 o 
   1   8   7      185.25      183.40      8.44 o 
   2   8   7      192.53      205.00     10.98 o 
   3   8   7       77.23      123.21     19.17 o 
   4   8   7      105.64       99.36     13.35 o 
   5   8   7        1.55       10.42      7.49 o 
   6   8   7      106.40       87.42      7.43 o 
   7   8   7       67.08       84.13      7.21 o 
   8   8   7      204.57      184.07     12.51 o 
   9   8   7        0.66        9.39      3.27 o 
  10   8   7       19.47        9.46      3.43 o 
  11   8   7       63.47       47.82      6.75 o 
 -14   9   7       56.22       48.61     11.04 o 
 -13   9   7       11.75       26.06      9.84 o 
 -12   9   7        0.94        5.36      2.95 o 
 -11   9   7       55.27       58.01     18.39 o 
 -10   9   7      254.30      224.30     17.33 o 
  -9   9   7      261.79      241.37     16.77 o 
  -8   9   7        3.07        5.26      4.26 o 
  -7   9   7       99.53       96.24      7.72 o 
  -6   9   7       36.55       46.90      6.82 o 
  -5   9   7      109.10      119.95     12.99 o 
  -4   9   7        0.35        7.61      2.53 o 
  -3   9   7       37.00       48.15      5.75 o 
  -2   9   7      108.47      128.49      6.76 o 
  -1   9   7       23.97       21.71      4.89 o 
   0   9   7       16.94       22.45      6.29 o 
   1   9   7       16.36       20.58      4.51 o 
   2   9   7       27.91       15.29      7.29 o 
   3   9   7       48.63       44.35      6.61 o 
   4   9   7        4.72       10.41      3.23 o 
   5   9   7      125.01      122.04     13.52 o 
   6   9   7       12.61       24.66      4.99 o 
   7   9   7        0.07        4.89      3.72 o 
   8   9   7       26.47       30.71      5.29 o 
   9   9   7       17.84       19.23      4.50 o 
  10   9   7        1.50        3.55      2.74 o 
 -12  10   7       20.25       13.11      4.68 o 
 -11  10   7        8.56       14.97      5.11 o 
 -10  10   7        8.34        8.35      3.73 o 
  -9  10   7       57.13       60.70      7.81 o 
  -8  10   7      189.03      175.10     32.94 o 
  -7  10   7        7.88        9.26      2.92 o 
  -6  10   7       16.83       22.02      4.00 o 
  -5  10   7      102.80      101.95      7.50 o 
  -4  10   7       70.73      105.87     16.33 o 
  -3  10   7       21.39       19.79      6.86 o 
  -2  10   7       56.76       61.86      5.53 o 
  -1  10   7       67.05       67.73      6.50 o 
   0  10   7        0.74       10.87      5.65 o 
   1  10   7        2.61       18.57      6.47 o 
   2  10   7       53.49       48.35      7.42 o 
   3  10   7       17.60       21.61      5.43 o 
   4  10   7       55.27       68.56     12.61 o 
   5  10   7        2.34        6.62      2.85 o 
   6  10   7      128.85      152.68     14.39 o 
   7  10   7       37.76       41.92      6.54 o 
   8  10   7        0.01       11.60      3.98 o 
  -9  11   7       33.25       25.04      5.85 o 
  -8  11   7        0.25        5.91      2.10 o 
  -7  11   7       23.11       15.98      4.02 o 
  -6  11   7       10.00       11.59      4.84 o 
  -5  11   7        0.00        1.71      1.94 o 
  -4  11   7       15.58       22.15      5.44 o 
  -3  11   7       76.80       87.96     11.71 o 
  -2  11   7       50.88       60.67     15.34 o 
  -1  11   7       41.61       32.52      5.96 o 
   0  11   7       59.87       84.69      7.74 o 
   1  11   7       22.31       17.46      8.96 o 
   2  11   7       18.27       16.61      6.70 o 
   3  11   7        6.13       14.64      6.47 o 
   4  11   7       25.33       19.96      4.64 o 
   5  11   7      198.50      170.91     31.09 o 
  -5  12   7       32.75       30.42      5.80 o 
  -4  12   7       19.14       19.99      4.87 o 
  -3  12   7        2.78        9.30      3.84 o 
  -2  12   7       46.14       38.22      6.86 o 
  -1  12   7       39.83       48.06     11.08 o 
   0  12   7        0.06        6.80      3.43 o 
   1  12   7        1.02        6.32      3.20 o 
 -18   0   8        2.00        9.75      5.98 o 
 -17   0   8      135.99      115.69     15.56 o 
 -16   0   8       39.12       53.32     13.59 o 
 -15   0   8       19.53       20.30      8.44 o 
 -14   0   8       43.46       72.79      8.00 o 
 -13   0   8      119.62      135.20     13.35 o 
 -12   0   8       86.87       75.35     16.06 o 
 -11   0   8        3.61        8.12      4.40 o 
 -10   0   8       11.37       13.79      5.12 o 
  -9   0   8        0.78        3.58      3.81 o 
  -8   0   8        3.38       23.65      7.31 o 
  -7   0   8        8.95       20.36      4.12 o 
  -6   0   8      283.53      264.20     20.29 o 
  -5   0   8      133.99      129.38     15.67 o 
  -4   0   8        1.97        4.02      3.02 o 
  -3   0   8      391.55      414.73     43.77 o 
  -2   0   8      263.87      333.82     37.37 o 
  -1   0   8        3.56        8.80      5.54 o 
   0   0   8       51.46       51.31      7.32 o 
   1   0   8      395.40      369.25     17.37 o 
   2   0   8      107.87      121.36     11.99 o 
   3   0   8      222.66      244.41     22.69 o 
   4   0   8      276.00      237.58     17.99 o 
   5   0   8      750.46      752.40     95.14 o 
   6   0   8      722.96      723.45     38.31 o 
   7   0   8      371.60      374.61     18.85 o 
   8   0   8        9.15        2.99      3.17 o 
   9   0   8       89.22       87.23      7.19 o 
  10   0   8      129.05      133.91     25.26 o 
  11   0   8      350.05      351.57     19.25 o 
  12   0   8        0.83        8.35      4.14 o 
  13   0   8        7.31       11.50      5.07 o 
  14   0   8       34.04       55.84     27.72 o 
 -18   1   8       66.44       53.92     16.18 o 
 -17   1   8       46.47       44.24      7.08 o 
 -16   1   8      146.50      148.53     21.08 o 
 -15   1   8       11.41        9.93      3.08 o 
 -14   1   8       54.31       67.91      7.07 o 
 -13   1   8        1.73       10.95      6.85 o 
 -12   1   8       92.83       67.85     10.61 o 
 -11   1   8       37.49       49.47      7.11 o 
 -10   1   8      138.66      139.64     10.77 o 
  -9   1   8       42.33       35.29      4.68 o 
  -8   1   8        1.06        3.59      2.42 o 
  -7   1   8      488.02      480.48     12.55 o 
  -6   1   8      378.53      365.12     10.63 o 
  -5   1   8      158.99      162.18     15.51 o 
  -4   1   8       73.37       96.25      7.69 o 
  -3   1   8      866.62      917.14     19.28 o 
  -2   1   8      123.99      287.79     54.19 o 
  -1   1   8       55.01       50.83      4.80 o 
   0   1   8      125.30      109.36      7.83 o 
   1   1   8      119.20      125.47     10.14 o 
   2   1   8       16.51       16.60      4.35 o 
   3   1   8       66.61       65.50      6.24 o 
   4   1   8      840.91      844.99     14.17 o 
   5   1   8       29.51       45.93      6.34 o 
   6   1   8       32.08       28.89      4.06 o 
   7   1   8       61.50       65.92      7.42 o 
   8   1   8       83.79       80.46     18.05 o 
   9   1   8       66.53       76.21      5.22 o 
  10   1   8       77.31       83.86      7.80 o 
  11   1   8      220.29      256.43     13.36 o 
  12   1   8      239.63      255.35     14.82 o 
  13   1   8       11.92       22.03      6.09 o 
  14   1   8       60.13       57.56      6.19 o 
 -18   2   8       10.00        7.55      3.40 o 
 -17   2   8        4.49       12.78      4.72 o 
 -16   2   8       17.04       20.41      5.36 o 
 -15   2   8        7.95       14.78      4.24 o 
 -14   2   8       56.09       68.16      9.04 o 
 -13   2   8      212.71      236.74     13.58 o 
 -12   2   8      111.39      115.83     19.29 o 
 -11   2   8        8.39       14.81      5.63 o 
 -10   2   8      128.12      164.00     30.93 o 
  -9   2   8      104.90      101.38      9.49 o 
  -8   2   8        0.42        4.71      1.60 o 
  -7   2   8       26.04       31.49      3.13 o 
  -6   2   8      526.10      437.28     13.76 o 
  -5   2   8      163.37      163.21     10.94 o 
  -4   2   8     1487.92     1532.72     37.30 o 
  -3   2   8       46.21       82.31     11.10 o 
  -2   2   8      492.47      578.95     38.90 o 
  -1   2   8       96.88       99.72      7.21 o 
   0   2   8        3.81       10.49      2.85 o 
   1   2   8      264.82      275.59     10.51 o 
   2   2   8       23.53       17.60      3.38 o 
   3   2   8      396.56      391.84     10.88 o 
   4   2   8       18.31       24.27      4.41 o 
   5   2   8       26.19       20.01      3.40 o 
   6   2   8      116.48      122.50      7.67 o 
   7   2   8       50.29       52.55      9.26 o 
   8   2   8        3.47       11.93      2.73 o 
   9   2   8       42.70       45.40      4.95 o 
  10   2   8      150.99      141.35     12.44 o 
  11   2   8       75.51       77.33      7.36 o 
  12   2   8       32.33       29.58      4.91 o 
  13   2   8       13.47       13.47      3.69 o 
  14   2   8       10.74       10.19      3.08 o 
 -18   3   8        7.44        6.72      3.25 o 
 -17   3   8       41.58       35.68      7.07 o 
 -16   3   8        0.02        7.88      3.08 o 
 -15   3   8        2.14        7.39      3.62 o 
 -14   3   8        1.86       11.60      3.65 o 
 -13   3   8        7.26       10.49      4.47 o 
 -12   3   8        9.40        9.57      7.26 o 
 -11   3   8       19.08       22.46      5.25 o 
 -10   3   8      133.84      125.20      8.49 o 
  -9   3   8       24.47       16.58      3.27 o 
  -8   3   8        0.29        2.14      1.03 o 
  -7   3   8        5.61       10.10      1.94 o 
  -6   3   8       34.14       30.70      6.95 o 
  -5   3   8      213.57      214.90     12.71 o 
  -4   3   8      625.27      621.73     16.18 o 
  -3   3   8     1370.91     1403.27     57.38 o 
  -2   3   8       16.25       27.00      3.30 o 
  -1   3   8      525.64      588.53     41.99 o 
   0   3   8      194.07      202.82     13.60 o 
   1   3   8       80.61       92.07      6.93 o 
   2   3   8        0.01        6.13      1.87 o 
   3   3   8      135.37      106.26      8.06 o 
   4   3   8      482.32      470.23     21.81 o 
   5   3   8       79.21      171.38     32.56 o 
   6   3   8        9.33       15.32      3.36 o 
   7   3   8       15.80       20.56      4.04 o 
   8   3   8      127.62      126.59     13.72 o 
   9   3   8       49.85       54.30      6.86 o 
  10   3   8       42.13       37.24      5.24 o 
  11   3   8       37.07       49.10      5.46 o 
  12   3   8       11.00       12.50      2.96 o 
  13   3   8        5.70       19.62      4.28 o 
 -17   4   8       31.85       19.01      4.77 o 
 -16   4   8       41.76       42.92      5.85 o 
 -15   4   8        2.82        6.11      3.22 o 
 -14   4   8        0.74        8.35      4.16 o 
 -13   4   8       29.96       37.07     16.46 o 
 -12   4   8       31.67       43.08      6.19 o 
 -11   4   8      278.38      257.04     16.08 o 
 -10   4   8       31.63       20.93      4.07 o 
  -9   4   8      116.14      117.57      8.04 o 
  -8   4   8       28.93       17.68      3.83 o 
  -7   4   8       10.49       10.69      2.79 o 
  -6   4   8      374.97      364.16     22.80 o 
  -5   4   8      168.12      167.33      8.63 o 
  -4   4   8      641.42      624.97     23.20 o 
  -3   4   8       35.02       38.12      5.77 o 
  -2   4   8       19.87       31.07     12.63 o 
  -1   4   8        6.41       12.88      3.07 o 
   0   4   8       18.26       16.16      3.60 o 
   1   4   8       63.99       52.28      5.17 o 
   2   4   8       44.74       30.29      3.91 o 
   3   4   8      642.48      612.72     20.41 o 
   4   4   8       18.25       17.93      4.71 o 
   5   4   8       21.48       14.89      3.13 o 
   6   4   8       57.50       62.99      7.12 o 
   7   4   8        2.42       12.76      4.08 o 
   8   4   8       50.62       48.41      4.92 o 
   9   4   8       14.09       19.59      3.79 o 
  10   4   8      110.75      105.95     10.63 o 
  11   4   8        5.69       14.48      4.01 o 
  12   4   8       18.96       18.46      3.76 o 
  13   4   8       27.99       23.45      5.65 o 
 -17   5   8        0.21       -1.66      4.26 o 
 -16   5   8       32.04       47.93     10.69 o 
 -15   5   8       30.42       52.15      9.88 o 
 -14   5   8        0.32       10.98      4.05 o 
 -13   5   8        0.61        3.78      2.51 o 
 -12   5   8        3.41       12.32      4.79 o 
 -11   5   8       50.10       43.34      6.00 o 
 -10   5   8      191.10      162.32      7.70 o 
  -9   5   8        0.78        3.07      2.29 o 
  -8   5   8        1.84        6.94      2.42 o 
  -7   5   8       10.30        9.15      5.74 o 
  -6   5   8       29.70       27.60      7.15 o 
  -5   5   8      223.85      230.95     11.74 o 
  -4   5   8       96.41       93.53      7.08 o 
  -3   5   8       39.23       36.62      4.28 o 
  -2   5   8        1.50        4.71      2.25 o 
  -1   5   8        8.31        7.28      1.83 o 
   0   5   8       30.10       27.05      3.45 o 
   1   5   8       67.61       70.58      6.09 o 
   2   5   8        5.97        8.77      4.45 o 
   3   5   8       84.64       84.11     11.33 o 
   4   5   8      193.64      186.22      6.80 o 
   5   5   8       23.28       20.11      3.95 o 
   6   5   8      216.20      258.46     17.33 o 
   7   5   8       37.75       34.80      4.41 o 
   8   5   8       40.02       25.28      5.07 o 
   9   5   8        0.18       18.14      4.49 o 
  10   5   8        1.30        7.26      2.85 o 
  11   5   8       36.89       39.69      6.16 o 
  12   5   8       29.97       22.46      6.73 o 
 -16   6   8        9.44       13.35      7.48 o 
 -15   6   8        4.95        9.11      4.66 o 
 -14   6   8        0.00        4.20      5.73 o 
 -13   6   8        0.86       14.13      5.17 o 
 -12   6   8        1.50      113.16     12.80 o 
 -11   6   8        0.53       10.57      5.77 o 
 -10   6   8      148.16      123.02     12.83 o 
  -9   6   8        1.03        4.47      3.52 o 
  -8   6   8        0.42       20.19      5.24 o 
  -7   6   8        3.75       10.76      3.18 o 
  -6   6   8        0.27        3.52      3.47 o 
  -5   6   8       15.33       11.37      2.70 o 
  -4   6   8       80.14       87.94      8.88 o 
  -3   6   8      138.39      121.70      7.13 o 
  -2   6   8        3.76       24.25      4.85 o 
  -1   6   8        4.05       11.24      3.50 o 
   0   6   8        0.25        8.08      2.91 o 
   1   6   8      120.96      117.73      7.06 o 
   2   6   8       29.18       27.39      7.47 o 
   3   6   8       31.33       18.24      4.38 o 
   4   6   8        7.07       26.77      6.16 o 
   5   6   8      218.71      232.32      8.44 o 
   6   6   8      304.30      291.97     17.42 o 
   7   6   8       76.74       75.60      7.41 o 
   8   6   8       23.08       19.36      3.94 o 
   9   6   8        1.30       10.52      3.65 o 
  10   6   8       43.77       45.91     11.93 o 
  11   6   8       11.31       16.03      3.99 o 
 -15   7   8       10.73       15.82      8.48 o 
 -14   7   8        0.29       19.67      8.47 o 
 -13   7   8       16.12       24.00      9.85 o 
 -12   7   8       42.21       11.38      4.79 o 
 -11   7   8       54.64       35.61     10.16 o 
 -10   7   8       33.18       17.59     11.86 o 
  -9   7   8      117.00      105.19      9.42 o 
  -8   7   8       26.18       33.74      8.02 o 
  -7   7   8       40.52       41.20      4.74 o 
  -6   7   8      108.02       99.65      6.72 o 
  -5   7   8        3.65       13.07      3.06 o 
  -4   7   8        0.26       10.09      2.68 o 
  -3   7   8       29.24       62.82     14.20 o 
  -2   7   8       30.55       40.28      6.55 o 
  -1   7   8      136.99      128.43      7.79 o 
   0   7   8        0.38       14.66      3.88 o 
   1   7   8        7.31       11.20      7.03 o 
   2   7   8        2.26        4.54      2.67 o 
   3   7   8       13.58       19.56      4.24 o 
   4   7   8       13.42       12.70      5.95 o 
   5   7   8       80.94       73.77      7.10 o 
   6   7   8       30.75       30.69      5.51 o 
   7   7   8       47.06       55.41     10.72 o 
   8   7   8       11.58       15.53      4.66 o 
   9   7   8        6.43       11.84      4.06 o 
  10   7   8       23.27       19.37      4.75 o 
 -13   8   8        0.15       10.00      4.43 o 
 -12   8   8        1.18       12.31      4.65 o 
 -11   8   8       13.17       20.21      8.26 o 
 -10   8   8      163.43      165.30     13.71 o 
  -9   8   8       56.37       36.11      7.12 o 
  -8   8   8       13.92       10.37      3.23 o 
  -7   8   8      108.75      119.78     11.93 o 
  -6   8   8        7.08       11.73      4.70 o 
  -5   8   8       29.26       32.24      4.92 o 
  -4   8   8       36.74       45.27      6.61 o 
  -3   8   8       63.47       65.03      5.81 o 
  -2   8   8       18.94       12.45      5.01 o 
  -1   8   8        0.03        5.68      2.48 o 
   0   8   8        0.41       17.06      6.62 o 
   1   8   8        2.34        3.72      2.43 o 
   2   8   8        0.13       11.83      4.02 o 
   3   8   8       31.57       42.65      6.46 o 
   4   8   8        0.38        5.37      2.85 o 
   5   8   8       40.73       36.75      5.69 o 
   6   8   8        0.08       12.03      7.22 o 
   7   8   8        0.60       10.76      3.20 o 
   8   8   8        0.37        8.64      4.28 o 
   9   8   8        6.86       10.42      7.33 o 
 -12   9   8       17.55       37.45     10.21 o 
 -11   9   8        2.01        7.61      5.71 o 
 -10   9   8       14.84        6.99      2.80 o 
  -9   9   8        4.95        6.97      6.34 o 
  -8   9   8        8.47       18.50      4.94 o 
  -7   9   8        0.66       12.07      3.51 o 
  -6   9   8        3.99        9.19      2.76 o 
  -5   9   8        3.26        5.59      2.37 o 
  -4   9   8       18.69       16.23      3.75 o 
  -3   9   8        1.53       13.06      3.74 o 
  -2   9   8       61.59       49.46      7.54 o 
  -1   9   8        7.52       11.35      8.70 o 
   0   9   8        0.18       14.45      3.59 o 
   1   9   8        0.07       14.45      3.73 o 
   2   9   8        6.59        9.67      2.96 o 
   3   9   8       36.03       28.43      6.43 o 
   4   9   8       72.29       77.01      7.18 o 
   5   9   8       11.33       15.81      5.15 o 
   6   9   8        8.65       15.15      3.68 o 
   7   9   8        0.01       13.30      4.26 o 
  -9  10   8       13.92        7.56      2.76 o 
  -8  10   8        0.02        8.09      6.95 o 
  -7  10   8       21.53       15.36      8.86 o 
  -6  10   8        9.70       10.07      3.18 o 
  -5  10   8        1.67        4.99      2.14 o 
  -4  10   8       33.83       38.86      8.33 o 
  -3  10   8       37.14       47.11      5.48 o 
  -2  10   8        0.29        6.03      6.19 o 
  -1  10   8       56.89       50.44      6.17 o 
   0  10   8        3.39       11.17      4.25 o 
   1  10   8       12.78       14.16      7.88 o 
   2  10   8        7.32       10.88      3.39 o 
   3  10   8       28.93       36.35      6.45 o 
   4  10   8       10.57       13.85      3.88 o 
   5  10   8        8.38       12.03      3.49 o 
  -6  11   8       43.65       34.47      6.79 o 
  -5  11   8       21.42       18.13      4.60 o 
  -4  11   8        0.43        5.06      8.64 o 
  -3  11   8       23.30       17.69      4.77 o 
  -2  11   8        9.09       16.32      5.10 o 
  -1  11   8       19.68       20.06      4.27 o 
   0  11   8        0.29        2.11      3.57 o 
   1  11   8        0.14        9.12      7.15 o 
 -17   1   9       11.75        9.12      4.29 o 
 -16   1   9        1.94       11.50      3.46 o 
 -15   1   9       18.16       22.66      5.38 o 
 -14   1   9        6.50        8.25      3.72 o 
 -13   1   9        1.69        3.43      2.65 o 
 -12   1   9        0.23        8.31      2.84 o 
 -11   1   9        0.03        8.81      5.09 o 
 -10   1   9        0.13        9.37      3.21 o 
  -9   1   9       20.58       31.17      7.60 o 
  -8   1   9      175.30      175.98     20.80 o 
  -7   1   9       91.82       85.94      8.73 o 
  -6   1   9      275.73      272.23     13.84 o 
  -5   1   9      204.30      233.23     20.51 o 
  -4   1   9       16.82       15.51      2.58 o 
  -3   1   9      208.92      238.39      6.62 o 
  -2   1   9       41.09       72.44     21.96 o 
  -1   1   9       52.91       55.99      9.02 o 
   0   1   9       19.48       20.40      3.43 o 
   1   1   9       24.54       21.82      3.69 o 
   2   1   9        2.29       13.36      5.75 o 
   3   1   9        1.58        5.16      3.97 o 
   4   1   9       29.36       30.30      4.29 o 
   5   1   9       27.74       35.66      5.54 o 
   6   1   9        0.02        7.21      2.84 o 
   7   1   9        2.08        5.26      2.78 o 
   8   1   9        5.18       10.36      3.17 o 
   9   1   9        0.55        7.12      3.61 o 
  10   1   9       44.16       47.70      6.21 o 
  11   1   9       20.48       14.29      5.25 o 
  12   1   9       19.13       20.51      4.62 o 
 -17   2   9        7.93       10.10      3.68 o 
 -16   2   9        7.25        5.55      3.96 o 
 -15   2   9        8.67        3.66      3.16 o 
 -14   2   9       14.07       11.38      5.90 o 
 -13   2   9        0.03        9.70      6.18 o 
 -12   2   9       26.66       20.86      5.27 o 
 -11   2   9       20.86       27.22      9.15 o 
 -10   2   9        0.67        5.43      3.12 o 
  -9   2   9       22.17       18.94      5.47 o 
  -8   2   9       19.00       12.65      4.51 o 
  -7   2   9       24.37       22.03      5.44 o 
  -6   2   9       45.28       39.39      4.26 o 
  -5   2   9       11.66       11.78      2.31 o 
  -4   2   9      124.91      130.55      7.08 o 
  -3   2   9       42.06       43.19      5.24 o 
  -2   2   9        9.50       14.10      2.98 o 
  -1   2   9       10.54       14.45      3.24 o 
   0   2   9       14.62       20.53      6.22 o 
   1   2   9       61.97       49.81      4.79 o 
   2   2   9        6.72       23.84      6.19 o 
   3   2   9      145.09      150.35     11.99 o 
   4   2   9      231.50      219.73     10.17 o 
   5   2   9       35.33       40.46      5.11 o 
   6   2   9       51.78       49.74      4.78 o 
   7   2   9       22.29       36.25     14.22 o 
   8   2   9        0.00       10.59      2.90 o 
   9   2   9       97.50      102.95      7.46 o 
  10   2   9       46.17       32.96      4.95 o 
  11   2   9        9.39       18.54      6.97 o 
  12   2   9        0.06       13.91      3.46 o 
 -16   3   9        3.12        6.65      3.29 o 
 -15   3   9       14.45        9.10      8.18 o 
 -14   3   9        2.12        3.88      8.38 o 
 -13   3   9        0.58       11.79      5.07 o 
 -12   3   9       15.46       11.39      6.90 o 
 -11   3   9        5.04        7.32     11.39 o 
 -10   3   9        0.10        6.42      2.86 o 
  -9   3   9        1.45        3.82      2.47 o 
  -8   3   9      219.95      203.06     13.47 o 
  -7   3   9      133.20      114.92      7.79 o 
  -6   3   9      182.21      182.86      6.56 o 
  -5   3   9        2.92        7.55      2.66 o 
  -4   3   9      240.43      222.79      8.53 o 
  -3   3   9        2.75       14.40      3.33 o 
  -2   3   9       19.80       21.90      3.93 o 
  -1   3   9       32.24       16.68      3.21 o 
   0   3   9       28.10       38.66      7.54 o 
   1   3   9       84.80       95.15      8.72 o 
   2   3   9        1.04       14.09      3.21 o 
   3   3   9       52.10       48.26      6.57 o 
   4   3   9       43.10      104.89     21.08 o 
   5   3   9       41.92       55.18      4.92 o 
   6   3   9        0.11       14.13      3.34 o 
   7   3   9       74.36       77.58      7.24 o 
   8   3   9        7.32       12.47      4.01 o 
   9   3   9        0.12        8.92      2.42 o 
  10   3   9       13.81        7.74      2.55 o 
  11   3   9       18.50       16.61      3.40 o 
 -16   4   9        1.03       24.95      9.26 o 
 -15   4   9       10.39        9.91      5.47 o 
 -14   4   9       16.99       11.40      5.22 o 
 -13   4   9       20.15       13.89      8.80 o 
 -12   4   9        3.66       11.57      8.75 o 
 -11   4   9        4.53        9.04      3.60 o 
 -10   4   9        0.01        6.71      2.92 o 
  -9   4   9        0.21        5.79      2.53 o 
  -8   4   9        8.18       13.79      5.10 o 
  -7   4   9       48.22       35.28      6.66 o 
  -6   4   9      182.54      168.49      7.57 o 
  -5   4   9      270.67      265.38     15.12 o 
  -4   4   9        5.36       13.23      4.83 o 
  -3   4   9      356.03      328.72     26.30 o 
  -2   4   9        2.98       17.51      3.69 o 
  -1   4   9       32.65       89.73     17.65 o 
   0   4   9       14.64       14.52      4.30 o 
   1   4   9       23.88       24.36      4.00 o 
   2   4   9      252.02      240.45     11.68 o 
   3   4   9       22.62       28.27      4.20 o 
   4   4   9      170.93      173.13      6.05 o 
   5   4   9       69.32       59.57      5.27 o 
   6   4   9      182.32      191.95     10.45 o 
   7   4   9        2.11        5.10      2.04 o 
   8   4   9        0.51        9.60      3.44 o 
   9   4   9       77.79       90.93      8.03 o 
  10   4   9       19.74       25.41      5.63 o 
  11   4   9       24.53       35.23     13.00 o 
 -15   5   9        9.69       31.67      9.64 o 
 -14   5   9       16.85       16.15      7.33 o 
 -13   5   9        1.70        4.62      4.23 o 
 -12   5   9        7.61       14.88      5.48 o 
 -11   5   9       61.48       76.81     10.41 o 
 -10   5   9       12.19        5.35      4.31 o 
  -9   5   9        5.92        7.56      3.63 o 
  -8   5   9        2.86        6.74      7.61 o 
  -7   5   9        1.61        2.84      1.92 o 
  -6   5   9        3.32       10.91      6.10 o 
  -5   5   9       33.54       34.00      5.23 o 
  -4   5   9      197.26      211.93     20.12 o 
  -3   5   9       61.04       71.28      9.97 o 
  -2   5   9       57.55       65.99     11.10 o 
  -1   5   9        4.62        8.44      2.79 o 
   0   5   9       26.67       38.46     10.24 o 
   1   5   9        0.47        5.09      5.22 o 
   2   5   9       12.30       15.23      3.82 o 
   3   5   9       73.71       80.60      5.62 o 
   4   5   9        0.19       12.89      4.11 o 
   5   5   9      132.91      120.15     15.64 o 
   6   5   9       26.78       17.80      3.90 o 
   7   5   9      118.58      106.23      8.27 o 
   8   5   9       32.91       25.60      5.47 o 
   9   5   9       28.89       26.99      6.87 o 
  10   5   9       21.66       23.38      4.75 o 
 -14   6   9       10.47        5.66      5.95 o 
 -13   6   9      114.44      131.07     22.03 o 
 -12   6   9      115.10       80.91     12.15 o 
 -11   6   9        1.29       11.05      6.18 o 
 -10   6   9       30.65       28.26      9.40 o 
  -9   6   9       88.05       86.38      8.46 o 
  -8   6   9        2.25       11.59      4.06 o 
  -7   6   9        4.94        7.43      3.90 o 
  -6   6   9       50.43       63.30      8.44 o 
  -5   6   9      286.24      278.94     16.57 o 
  -4   6   9       32.36       35.50      6.17 o 
  -3   6   9        6.64       15.68      4.07 o 
  -2   6   9       13.66       12.26      4.35 o 
  -1   6   9       35.75       39.73      5.04 o 
   0   6   9       18.06       27.18      4.63 o 
   1   6   9      117.72      127.66      7.73 o 
   2   6   9      331.81      320.45     18.48 o 
   3   6   9       21.41       32.20      7.85 o 
   4   6   9        6.75       24.47      5.04 o 
   5   6   9        6.35       15.44      3.46 o 
   6   6   9       16.93       20.95      6.81 o 
   7   6   9       14.67       12.71      5.29 o 
   8   6   9        9.80       17.66      4.60 o 
   9   6   9       89.31      100.96     10.37 o 
 -13   7   9        0.78       12.02      5.56 o 
 -12   7   9       29.49       46.53     10.06 o 
 -11   7   9       45.26       64.27     11.69 o 
 -10   7   9        2.19        6.60      4.30 o 
  -9   7   9        1.38        6.41      6.97 o 
  -8   7   9       22.14       45.63     18.86 o 
  -7   7   9       14.70       16.77      7.07 o 
  -6   7   9        3.07        4.36      5.43 o 
  -5   7   9        9.96       12.80      3.90 o 
  -4   7   9      150.78      155.20     12.33 o 
  -3   7   9       35.79       50.68     12.73 o 
  -2   7   9        1.68        6.52      2.54 o 
  -1   7   9       39.69       66.00      6.87 o 
   0   7   9      101.27      124.53      9.26 o 
   1   7   9       14.16       13.58      4.16 o 
   2   7   9       43.92       69.79      6.00 o 
   3   7   9       48.92       21.24      4.45 o 
   4   7   9       10.19       11.14      7.74 o 
   5   7   9        0.64        6.01      4.16 o 
   6   7   9        1.54       10.22      3.56 o 
   7   7   9       10.81       11.88      3.73 o 
   8   7   9       21.23       21.59      6.87 o 
 -11   8   9        0.15       10.46      6.65 o 
 -10   8   9        0.44        3.96      4.25 o 
  -9   8   9       20.85       34.75      7.33 o 
  -8   8   9       13.81       15.73      4.46 o 
  -7   8   9        0.59        2.57      2.50 o 
  -6   8   9       39.93       47.32      8.46 o 
  -5   8   9      125.06      130.17     16.54 o 
  -4   8   9       13.00       21.37      4.33 o 
  -3   8   9       15.62       12.59      2.78 o 
  -2   8   9       46.92       48.75      6.85 o 
  -1   8   9        0.01        6.71      3.04 o 
   0   8   9       32.04       24.05      4.00 o 
   1   8   9       42.86       31.43      5.44 o 
   2   8   9      177.50      239.80     19.00 o 
   3   8   9       35.24       31.15      5.92 o 
   4   8   9       95.80       68.58      9.31 o 
   5   8   9      113.06      118.75     13.77 o 
   6   8   9       57.96       45.01      6.29 o 
  -9   9   9       21.73       25.14      5.50 o 
  -8   9   9       90.93       81.92     11.87 o 
  -7   9   9       67.43       68.90     10.28 o 
  -6   9   9        3.41        6.45      2.91 o 
  -5   9   9       31.81       29.89      9.30 o 
  -4   9   9       92.94       82.83      7.65 o 
  -3   9   9        5.22       12.73      3.56 o 
  -2   9   9        0.76        5.66      2.57 o 
  -1   9   9       21.92       35.40      6.79 o 
   0   9   9       48.96       64.22      8.77 o 
   1   9   9       33.75       34.76      8.60 o 
   2   9   9       28.60       18.68      4.81 o 
   3   9   9      129.79      129.30     16.74 o 
   4   9   9       33.83       37.50      5.47 o 
  -5  10   9       23.70       29.99     21.25 o 
  -4  10   9        1.45        6.03      2.45 o 
  -3  10   9        0.08        4.51      3.22 o 
  -2  10   9        1.10        5.34      3.19 o 
  -1  10   9       15.96       12.77      5.71 o 
   0  10   9        3.02       11.89      3.82 o 
 -15   0  10       55.64       43.13      9.81 o 
 -14   0  10        9.81       10.14      5.15 o 
 -13   0  10        7.79        9.48      4.83 o 
 -12   0  10        0.01       13.33      4.95 o 
 -11   0  10       20.57       15.61      6.02 o 
 -10   0  10       17.60       26.27      7.45 o 
  -9   0  10       21.09       36.73     10.49 o 
  -8   0  10       11.65       18.74      7.20 o 
  -7   0  10        0.62       18.30      6.89 o 
  -6   0  10      979.20      963.96     62.14 o 
  -4   0  10       57.31       80.57     11.00 o 
  -3   0  10      145.26      203.09     25.11 o 
  -2   0  10       46.22      106.21     25.62 o 
  -1   0  10       42.70       40.02      7.26 o 
   0   0  10       59.13       50.77     14.86 o 
   1   0  10      151.28      157.58     12.67 o 
   2   0  10       45.60       39.57      6.83 o 
   3   0  10       14.27       15.28      7.92 o 
   4   0  10       11.07       24.09      5.77 o 
   5   0  10       17.54       18.85      5.44 o 
   6   0  10       23.60       19.85      5.44 o 
   7   0  10        7.99        9.01      3.64 o 
   8   0  10      281.61      336.65     15.34 o 
   9   0  10       60.55       69.94      9.73 o 
  10   0  10       34.82       34.49      8.91 o 
 -15   1  10        4.95       10.26     12.37 o 
 -14   1  10        6.74        4.00      4.67 o 
 -13   1  10        1.12        7.20      2.83 o 
 -12   1  10       21.80       19.28      4.73 o 
 -11   1  10        0.29        5.16      2.32 o 
 -10   1  10       14.64       18.28      5.11 o 
  -9   1  10      336.88      308.14     31.89 o 
  -8   1  10      173.78      144.29     14.08 o 
  -7   1  10      402.04      395.48     39.52 o 
  -6   1  10       19.84       23.44      4.00 o 
  -5   1  10      630.76      609.93     24.14 o 
  -3   1  10        1.39        0.57      1.55 o 
  -2   1  10      290.51      306.91     12.49 o 
  -1   1  10       41.57       51.00      8.58 o 
   0   1  10      145.14      163.15      7.80 o 
   1   1  10        9.06       12.79      4.10 o 
   2   1  10       88.64       93.73      4.80 o 
   3   1  10       21.12       11.87      4.15 o 
   4   1  10       22.22       20.23      6.57 o 
   5   1  10       39.91       46.17      7.36 o 
   6   1  10       30.66       50.39      8.20 o 
   7   1  10      127.21      122.83      8.47 o 
   8   1  10        0.01       12.60      4.54 o 
   9   1  10       11.49       21.01      4.34 o 
  10   1  10       67.32       63.43      6.67 o 
 -15   2  10       21.57       13.82      4.07 o 
 -14   2  10        4.76        7.34      2.55 o 
 -13   2  10       45.26       39.64      7.89 o 
 -12   2  10        0.05        6.05      3.33 o 
 -11   2  10        4.13        6.95      5.50 o 
 -10   2  10        3.97        4.80      5.39 o 
  -9   2  10        5.95        3.87      2.05 o 
  -8   2  10       38.29       35.61     10.05 o 
  -7   2  10        4.34        4.01      2.51 o 
  -6   2  10      194.95      197.99     42.54 o 
  -5   2  10       58.37       53.00      8.11 o 
  -4   2  10       11.23       17.41      6.20 o 
  -3   2  10       12.25       19.18      3.23 o 
  -2   2  10        7.44       12.64      4.06 o 
  -1   2  10        0.80        9.52      2.30 o 
   0   2  10       30.96       21.81      3.49 o 
   1   2  10      315.78      347.22      9.98 o 
   2   2  10        9.16       14.46      6.37 o 
   3   2  10       61.58       72.86      6.60 o 
   4   2  10       67.19       79.24      6.46 o 
   5   2  10       84.68       71.29      9.67 o 
   6   2  10       37.53       50.24      5.87 o 
   7   2  10        6.20        8.65      2.65 o 
   8   2  10      160.44      161.00     11.78 o 
   9   2  10       93.57       98.64      8.96 o 
 -14   3  10        5.92       12.00      4.04 o 
 -13   3  10       10.66       12.76      7.23 o 
 -12   3  10       67.89       54.14      6.37 o 
 -11   3  10        0.00        5.39      4.65 o 
 -10   3  10       46.43       31.66      6.59 o 
  -9   3  10        7.55       15.23      4.47 o 
  -8   3  10       12.51       32.79     13.35 o 
  -7   3  10       14.49        9.95      5.26 o 
  -6   3  10       56.05       51.16      5.36 o 
  -5   3  10       99.63      106.17      4.84 o 
  -4   3  10      125.30      125.54      7.30 o 
  -3   3  10       29.78       29.17      4.34 o 
  -2   3  10       72.69       81.83      9.30 o 
  -1   3  10       25.08       34.29      4.17 o 
   0   3  10       78.90       80.45      9.98 o 
   1   3  10        0.60        4.07      1.77 o 
   2   3  10      196.24      214.06     11.14 o 
   3   3  10       65.74       76.70      8.12 o 
   4   3  10      166.96      168.76      8.92 o 
   5   3  10       39.76       31.94      4.62 o 
   6   3  10       40.56       35.69      8.29 o 
   7   3  10       39.45       53.49      7.69 o 
   8   3  10       21.96       12.25      2.88 o 
   9   3  10        0.29        4.47      3.30 o 
 -14   4  10       85.50       67.62     12.72 o 
 -13   4  10       40.39       29.47     10.21 o 
 -12   4  10       30.82       42.35     12.43 o 
 -11   4  10       45.07       38.33     11.14 o 
 -10   4  10        6.77       23.98      8.24 o 
  -9   4  10        1.15       17.70      6.67 o 
  -8   4  10        8.85       10.12      6.76 o 
  -7   4  10       31.57       22.99      6.13 o 
  -6   4  10       55.96       44.01      8.92 o 
  -5   4  10        0.27        9.25      2.42 o 
  -4   4  10        0.40        8.46      6.76 o 
  -3   4  10        4.70       11.51      4.23 o 
  -2   4  10        4.52       18.36      7.69 o 
  -1   4  10       33.73       34.04      6.83 o 
   0   4  10       82.93       69.81      6.66 o 
   1   4  10      232.15      275.95     16.47 o 
   2   4  10       56.15       54.02      7.35 o 
   3   4  10       20.89       20.62      8.69 o 
   4   4  10       20.79       20.96      4.39 o 
   5   4  10       12.45       19.50      4.54 o 
   6   4  10        9.20       26.01      5.79 o 
   7   4  10       14.62       11.35      3.23 o 
   8   4  10       36.17       43.56      6.70 o 
 -13   5  10       51.40       60.23     12.19 o 
 -12   5  10       58.03       55.39     11.84 o 
 -11   5  10       12.05        9.91      5.87 o 
  -9   5  10       15.50       19.86      6.83 o 
  -8   5  10        0.01        6.22      2.96 o 
  -7   5  10       20.16       18.19     11.01 o 
  -6   5  10        1.78        9.60      3.29 o 
  -5   5  10      116.88      111.73     13.52 o 
  -4   5  10       17.59       21.28      7.61 o 
  -3   5  10        7.18       20.36      7.65 o 
  -2   5  10       99.81      106.01     11.90 o 
  -1   5  10       20.18       31.14      4.96 o 
   0   5  10       23.30       23.42      9.48 o 
   1   5  10       20.91       18.64      4.13 o 
   2   5  10       10.35       19.47      4.65 o 
   3   5  10       10.59       13.01      7.70 o 
   4   5  10        0.00       11.27      3.47 o 
   5   5  10        0.97        0.83      2.44 o 
   6   5  10        4.15       22.04      6.19 o 
   7   5  10       30.06       23.10      4.56 o 
 -12   6  10        5.29       14.34      6.11 o 
 -11   6  10       24.17       45.11     10.88 o 
 -10   6  10        1.71        2.71      2.77 o 
  -9   6  10        0.14       12.20      5.22 o 
  -8   6  10       13.70       18.37      7.49 o 
  -7   6  10       46.90       43.18      7.61 o 
  -6   6  10       36.27       55.88      8.09 o 
  -5   6  10       19.47       14.70      4.30 o 
  -4   6  10       11.86       10.39      2.49 o 
  -3   6  10        5.89       11.43      3.45 o 
  -2   6  10        1.24       19.09     11.13 o 
  -1   6  10        7.25        9.47      5.74 o 
   0   6  10        2.52       11.65      3.50 o 
   1   6  10      101.53      115.56      8.70 o 
   2   6  10        6.54        7.87      3.33 o 
   3   6  10       82.46       77.78     17.12 o 
   4   6  10       17.81       38.62     12.97 o 
   5   6  10        4.16        9.57      3.23 o 
   6   6  10        0.11       11.72      3.53 o 
 -10   7  10       21.99       29.27     11.10 o 
  -9   7  10       67.48       50.02     11.43 o 
  -8   7  10       11.62       14.42      6.68 o 
  -7   7  10        0.06       10.23      3.61 o 
  -6   7  10       20.54       13.07      4.51 o 
  -5   7  10        0.71        2.94      3.88 o 
  -4   7  10        0.85        7.12      6.59 o 
  -3   7  10        2.22       14.29      8.19 o 
  -2   7  10       10.05       14.15      4.87 o 
  -1   7  10       15.52       12.11      3.95 o 
   0   7  10        9.30        8.63      4.24 o 
   1   7  10        1.26        9.71      3.15 o 
   2   7  10      117.74      117.70     11.71 o 
   3   7  10        0.77        9.36      3.85 o 
   4   7  10      149.21      156.37     14.45 o 
   5   7  10       30.06       24.22      7.04 o 
  -8   8  10       24.39       27.10      8.26 o 
  -7   8  10        5.23        7.63      3.48 o 
  -6   8  10       21.81       13.52      4.29 o 
  -5   8  10        3.62        9.32      4.44 o 
  -4   8  10        0.52        3.95      5.07 o 
  -3   8  10        3.70        2.78      2.46 o 
  -2   8  10        4.19        6.37      2.43 o 
  -1   8  10        3.61       11.38      4.05 o 
   0   8  10        1.18       12.37      3.38 o 
   1   8  10        9.23        8.16      3.12 o 
   2   8  10        3.42       13.27      6.18 o 
 -13   1  11        2.54        3.43      2.80 o 
 -12   1  11        3.45       10.21      4.91 o 
 -11   1  11       28.35       19.28      8.36 o 
 -10   1  11       55.62       38.10      7.85 o 
  -9   1  11       70.17       79.73     10.26 o 
  -8   1  11      123.64      110.45     13.36 o 
  -7   1  11        7.52        3.39      2.31 o 
  -6   1  11       88.08       56.77     14.14 o 
  -5   1  11        9.84       20.24      3.98 o 
  -4   1  11       15.63       12.50      2.36 o 
  -3   1  11        1.27        7.69      2.16 o 
  -2   1  11        0.06        7.16      3.30 o 
  -1   1  11        3.03       12.98      2.56 o 
   0   1  11       11.76       16.54      3.58 o 
   1   1  11       67.20       64.58      5.31 o 
   2   1  11       59.63       55.28      9.26 o 
   3   1  11        0.78       11.29      2.20 o 
   4   1  11       11.32       12.03      2.95 o 
   5   1  11        3.77        7.98      2.83 o 
   6   1  11        0.59        7.40      2.21 o 
   7   1  11        3.41        8.96      3.13 o 
 -12   2  11        5.99        8.70      6.96 o 
 -11   2  11        1.25       14.69      7.86 o 
 -10   2  11        1.17        4.97      4.18 o 
  -9   2  11        2.17        4.60      3.68 o 
  -8   2  11        9.74        8.99      3.76 o 
  -7   2  11      119.88       92.38     32.35 o 
  -6   2  11       25.12       20.78      6.27 o 
  -5   2  11       66.24       73.97     10.97 o 
  -4   2  11       36.49       30.16      4.21 o 
  -3   2  11        4.55       12.46      2.54 o 
  -2   2  11       60.71       70.34      7.18 o 
  -1   2  11        0.37       10.76      3.29 o 
   0   2  11        7.32       14.09      3.36 o 
   1   2  11        0.57        6.45      2.17 o 
   2   2  11       41.03       43.26      7.16 o 
   3   2  11        0.53        5.71      1.83 o 
   4   2  11        7.49        9.04      4.13 o 
   5   2  11       51.77       40.74      5.97 o 
   6   2  11        4.25       10.32      3.26 o 
 -12   3  11        5.65       13.63      6.91 o 
 -11   3  11        4.03        2.07      3.18 o 
 -10   3  11       41.87       24.57      9.59 o 
  -9   3  11        4.62        3.12      2.13 o 
  -8   3  11      120.77      107.85     23.26 o 
  -7   3  11        0.29        6.44      3.67 o 
  -6   3  11        3.44        3.93      3.39 o 
  -5   3  11        2.01       -0.02      3.89 o 
  -4   3  11        0.37        5.84      2.94 o 
  -3   3  11        2.96        7.23      3.22 o 
  -2   3  11        5.81        7.12      2.44 o 
  -1   3  11        8.05       11.27      3.71 o 
   0   3  11        9.39        8.44      4.99 o 
   1   3  11        1.31       13.79      3.42 o 
   2   3  11        1.57        4.77      3.35 o 
   3   3  11        0.06        7.00      2.62 o 
   4   3  11        0.05        4.43      2.76 o 
   5   3  11       12.10       20.60      9.77 o 
   6   3  11        0.17        5.78      2.92 o 
 -11   4  11       35.71       45.82     12.36 o 
 -10   4  11        9.17       18.49      6.05 o 
  -9   4  11       37.82       43.98      9.61 o 
  -7   4  11       23.25       15.54      6.83 o 
  -6   4  11        0.98        7.52      4.57 o 
  -5   4  11       11.76       10.88      6.35 o 
  -4   4  11       13.77       20.03      6.71 o 
  -3   4  11       10.19       16.04      3.21 o 
  -2   4  11       31.23       32.35      5.27 o 
  -1   4  11        0.53       10.90      4.40 o 
   0   4  11        0.97        7.31      5.10 o 
   1   4  11        0.29        3.86      2.92 o 
   2   4  11       22.05       21.10      4.73 o 
   3   4  11       19.20       18.18      4.45 o 
   4   4  11        9.65       15.71      3.77 o 
   5   4  11       33.24       30.75      7.40 o 
 -10   5  11        0.32        5.71      5.22 o 
  -9   5  11       17.53       14.33      6.09 o 
  -8   5  11       52.32       73.90     14.47 o 
  -7   5  11        2.18        3.15      3.21 o 
  -5   5  11        2.10        6.08      4.10 o 
  -4   5  11        0.44       10.04      4.04 o 
  -3   5  11       10.09        6.53      3.57 o 
  -2   5  11        8.91       11.78      3.15 o 
  -1   5  11       55.19       62.54      7.27 o 
   0   5  11        1.54       11.25      3.03 o 
   1   5  11        2.78        3.72      2.81 o 
   2   5  11      158.73      183.14      9.20 o 
   3   5  11      123.69      140.11     13.25 o 
   4   5  11        2.66       15.60      4.40 o 
  -8   6  11       10.83        3.58      4.35 o 
  -7   6  11       82.71       95.15     17.35 o 
  -6   6  11        0.83       23.93     10.86 o 
  -5   6  11        4.83        3.51      5.01 o 
  -4   6  11       19.21       11.79      4.02 o 
  -3   6  11        0.80       14.47      4.30 o 
  -2   6  11       17.57       15.75      4.70 o 
  -1   6  11        2.94        5.80      2.66 o 
   0   6  11       15.97       11.33      3.31 o 
   1   6  11       38.40       33.53      5.62 o 
   2   6  11       10.77       13.47      3.61 o 
  -3   7  11       16.40       18.74      5.96 o 
  -9   0  12       33.05       18.57      6.85 o 
  -7   0  12       47.87       23.10      8.07 o 
  -6   0  12       57.93       44.88      9.73 o 
  -5   0  12        1.32       18.20      7.88 o 
  -4   0  12       47.99       38.08      8.48 o 
  -3   0  12       41.02       53.90     10.66 o 
  -2   0  12        6.15        9.76      3.52 o 
  -1   0  12       46.04       39.83      8.62 o 
   0   0  12       37.03       34.93      6.78 o 
   1   0  12       11.68        6.79      2.71 o 
   2   0  12       10.28       10.25      3.35 o 
  -9   1  12       82.62       59.80      9.82 o 
  -8   1  12       20.61       16.35      6.78 o 
  -7   1  12       78.00       47.99     10.36 o 
  -6   1  12        0.09        4.76      6.48 o 
  -5   1  12        2.84        6.97      3.15 o 
  -4   1  12        0.77        3.75      2.66 o 
  -3   1  12        5.08       11.81      3.59 o 
  -2   1  12       60.97       47.72     10.45 o 
  -1   1  12       14.16       21.49      3.96 o 
   0   1  12       27.02       16.44      5.09 o 
   1   1  12        5.07        9.31      2.96 o 
   2   1  12       43.71       31.93      7.03 o 
  -8   2  12       71.55       82.06     13.95 o 
  -7   2  12       18.13       23.79      8.96 o 
  -6   2  12        1.88        8.25      4.39 o 
  -5   2  12       17.21       31.49     11.23 o 
  -4   2  12       62.05       76.48     14.66 o 
  -3   2  12       21.26       20.11      9.03 o 
  -2   2  12        8.58       11.97      3.43 o 
  -1   2  12        5.89        9.76      3.91 o 
   0   2  12       13.23       15.51      3.54 o 
   1   2  12        2.01        6.95      2.94 o 
   2   2  12        0.08       13.31      8.78 o 
  -7   3  12        0.01        5.14      4.51 o 
  -6   3  12       11.62       37.61     10.03 o 
  -5   3  12        1.65        7.14      4.63 o 
  -4   3  12       10.27        8.56      5.05 o 
  -3   3  12        1.99       13.39      4.42 o 
  -2   3  12       16.03       25.40      5.67 o 
  -1   3  12        2.25        9.09      3.19 o 
   0   3  12       65.87       47.09      9.56 o 
   1   3  12       53.98       55.97     11.88 o 
  -5   4  12        4.43       21.88      8.77 o 
  -4   4  12       19.45       10.61      5.46 o 
  -3   4  12        3.86       18.30      9.13 o 
  -2   4  12        4.57       12.30      5.62 o 
                                                 
